# Supplementary material for: No evidence of spatial representation of age, but “own-age bias” like face processing found in chimpanzees
Source: Anim Cogn. 2021 Oct 2;25(2):415–24. doi: 10.1007/s10071-021-01564-7 (PMC8940789; doi:10.1007/s10071-021-01564-7)
Supplement: Supplementary file 2 — Supplementary file2 (XLSX 156 kb) [file 10071_2021_1564_MOESM2_ESM.xlsx]

## Sheet: vertical
id	Session	No.tr	Corr or Err	position	Sample image	Comp_high	Comp_low	Same	Age	Response time
ai	1	1	1	bottom	a1	i3	a1	d	a	640
ai	1	2	1	bottom	a3	i2	a3	d	a	875
ai	1	3	1	top	a2	a2	a4	s	a	1125
ai	1	4	1	bottom	a1	a6	a1	s	a	812
ai	1	5	1	top	a3	a3	i3	d	a	1203
ai	1	6	1	bottom	i2	a4	i2	d	i	578
ai	1	7	1	bottom	a5	a6	a5	s	a	672
ai	1	8	1	top	a5	a5	i4	d	a	891
ai	1	9	1	bottom	a3	a6	a3	s	a	891
ai	1	10	0	top	a3	a3	a1	s	a	1047
ai	1	11	1	top	i5	i5	i4	s	i	1672
ai	1	12	1	top	a1	a1	a4	s	a	1329
ai	1	13	1	bottom	a6	i2	a6	d	a	703
ai	1	14	1	top	i3	i3	a1	d	i	1016
ai	1	15	1	top	a6	a6	i2	d	a	906
ai	1	16	1	bottom	i3	i1	i3	s	i	750
ai	1	17	1	top	i6	i6	a4	d	i	938
ai	1	18	1	bottom	a4	a6	a4	s	a	860
ai	1	19	1	bottom	i3	a5	i3	d	i	734
ai	1	20	1	bottom	i4	a2	i4	d	i	640
ai	1	21	0	top	i5	i5	i2	s	i	1109
ai	1	22	1	top	a2	a2	i5	d	a	813
ai	1	23	1	bottom	i6	i1	i6	s	i	890
ai	1	24	1	top	i3	i3	i1	s	i	937
ai	1	25	1	bottom	i2	i3	i2	s	i	703
ai	1	26	1	top	a4	a4	i6	d	a	828
ai	1	27	1	bottom	i5	i3	i5	s	i	812
ai	1	28	1	top	a2	a2	i3	d	a	797
ai	1	29	1	top	a5	a5	a4	s	a	813
ai	1	30	1	top	i2	i2	a2	d	i	750
ai	1	31	1	bottom	a2	a6	a2	s	a	812
ai	1	32	1	top	i6	i6	a5	d	i	750
ai	1	33	1	bottom	i5	a1	i5	d	i	562
ai	1	34	1	bottom	i5	a6	i5	d	i	578
ai	1	35	1	bottom	a2	i2	a2	d	a	703
ai	1	36	1	top	a1	a1	a2	s	a	1328
ai	1	37	1	bottom	i4	i6	i4	s	i	875
ai	1	38	1	bottom	a1	i4	a1	d	a	797
ai	1	39	1	top	i3	i3	a2	d	i	906
ai	1	40	1	top	i6	i6	a6	d	i	734
ai	1	41	0	top	i6	i6	i3	s	i	875
ai	1	42	1	bottom	i2	a5	i2	d	i	579
ai	1	43	1	bottom	a6	i5	a6	d	a	610
ai	1	44	0	top	i4	i4	i5	s	i	1172
ai	2	1	1	top	a3	a3	i1	d	a	860
ai	2	2	1	bottom	a3	i3	a3	d	a	718
ai	2	3	1	bottom	i3	a3	i3	d	i	734
ai	2	4	1	top	i4	i4	a3	d	i	891
ai	2	5	0	top	i5	i5	i6	s	i	1719
ai	2	6	1	bottom	i3	i2	i3	s	i	1312
ai	2	7	1	top	a6	a6	a2	s	a	828
ai	2	8	1	bottom	i3	a2	i3	d	i	610
ai	2	9	1	bottom	a5	i5	a5	d	a	625
ai	2	10	1	top	i6	i6	i4	s	i	1157
ai	2	11	0	bottom	i4	a5	i4	d	i	1062
ai	2	12	1	bottom	a6	i3	a6	d	a	1046
ai	2	13	1	top	i4	i4	a1	d	i	860
ai	2	14	1	bottom	a3	i5	a3	d	a	641
ai	2	15	1	top	a4	a4	a3	s	a	844
ai	2	16	1	bottom	a5	i4	a5	d	a	703
ai	2	17	1	top	i5	i5	a4	d	i	734
ai	2	18	1	bottom	a4	a1	a4	s	a	672
ai	2	19	1	bottom	a3	a1	a3	s	a	1609
ai	2	20	1	bottom	i6	i4	i6	s	i	656
ai	2	21	1	top	i2	i2	i3	s	i	750
ai	2	22	1	top	i1	i1	a1	d	i	688
ai	2	23	1	top	a4	a4	a1	s	a	1047
ai	2	24	1	bottom	i4	i2	i4	s	i	843
ai	2	25	1	bottom	i5	a5	i5	d	i	640
ai	2	26	1	top	a4	a4	i3	d	a	750
ai	2	27	1	top	a5	a5	i6	d	a	890
ai	2	28	1	top	a1	a1	i6	d	a	828
ai	2	29	1	bottom	a1	i2	a1	d	a	687
ai	2	30	1	top	a2	a2	i1	d	a	828
ai	2	31	1	bottom	i1	a5	i1	d	i	640
ai	2	32	1	bottom	a5	a1	a5	s	a	703
ai	2	33	1	top	a3	a3	a2	s	a	922
ai	2	34	1	bottom	i4	a1	i4	d	i	609
ai	2	35	1	top	i3	i3	a4	d	i	797
ai	2	36	1	top	a5	a5	i2	d	a	719
ai	2	37	1	bottom	a2	a1	a2	s	a	703
ai	2	38	1	top	a4	a4	a6	s	a	734
ai	2	39	0	top	i4	i4	i1	s	i	687
ai	2	40	1	top	i3	i3	a3	d	i	735
ai	2	41	1	bottom	i6	i2	i6	s	i	843
ai	2	42	1	bottom	i1	i4	i1	s	i	765
ai	2	43	0	top	i4	i4	i6	s	i	907
ai	2	44	1	bottom	a6	a1	a6	s	a	625
ai	3	1	1	top	a6	a6	i6	d	a	922
ai	3	2	1	top	a5	a5	i1	d	a	969
ai	3	3	1	bottom	i1	a4	i1	d	i	563
ai	3	4	1	top	a2	a2	i2	d	a	906
ai	3	5	1	bottom	a4	a2	a4	s	a	688
ai	3	6	1	bottom	a1	a2	a1	s	a	875
ai	3	7	1	bottom	i1	a6	i1	d	i	672
ai	3	8	1	top	a6	a6	a4	s	a	813
ai	3	9	1	top	i5	i5	a6	d	i	797
ai	3	10	1	top	i6	i6	a3	d	i	937
ai	3	11	1	bottom	i5	i2	i5	s	i	922
ai	3	12	0	bottom	a3	i1	a3	d	a	1422
ai	3	13	1	bottom	i1	i3	i1	s	i	703
ai	3	14	1	top	i1	i1	a2	d	i	719
ai	3	15	1	top	i4	i4	a2	d	i	781
ai	3	16	1	bottom	i6	i5	i6	s	i	891
ai	3	17	1	top	i6	i6	i2	s	i	828
ai	3	18	0	top	a3	a3	a5	s	a	1281
ai	3	19	1	bottom	i6	a5	i6	d	i	703
ai	3	20	1	top	i4	i4	a5	d	i	718
ai	3	21	1	bottom	a5	a2	a5	s	a	812
ai	3	22	1	bottom	a3	a2	a3	s	a	719
ai	3	23	1	top	a5	a5	i3	d	a	766
ai	3	24	1	bottom	a2	i4	a2	d	a	672
ai	3	25	1	bottom	i1	i5	i1	s	i	688
ai	3	26	1	bottom	a4	i5	a4	d	a	625
ai	3	27	1	top	i6	i6	i5	s	i	906
ai	3	28	0	top	i3	i3	i6	s	i	1297
ai	3	29	1	bottom	a1	i5	a1	d	a	625
ai	3	30	1	top	a4	a4	i5	d	a	781
ai	3	31	1	top	i1	i1	i2	s	i	922
ai	3	32	1	bottom	i6	a1	i6	d	i	750
ai	3	33	1	top	i1	i1	i3	s	i	890
ai	3	34	1	top	a3	a3	a6	s	a	766
ai	3	35	1	bottom	a2	i1	a2	d	a	703
ai	3	36	1	top	a1	a1	i4	d	a	813
ai	3	37	1	bottom	i5	i1	i5	s	i	656
ai	3	38	1	bottom	a6	a2	a6	s	a	656
ai	3	39	1	top	a6	a6	a5	s	a	734
ai	3	40	1	bottom	a4	i3	a4	d	a	656
ai	3	41	1	top	i2	i2	a4	d	i	781
ai	3	42	1	bottom	i3	a4	i3	d	i	703
ai	3	43	1	top	a2	a2	a3	s	a	1047
ai	3	44	1	bottom	i4	a4	i4	d	i	657
ai	4	1	1	top	a2	a2	a6	s	a	875
ai	4	2	1	top	i5	i5	i3	s	i	766
ai	4	3	1	bottom	a5	a3	a5	s	a	843
ai	4	4	1	top	i1	i1	a3	d	i	719
ai	4	5	1	top	i2	i2	i6	s	i	1031
ai	4	6	1	bottom	i1	a3	i1	d	i	625
ai	4	7	1	bottom	i1	a2	i1	d	i	594
ai	4	8	1	top	a3	a3	i2	d	a	859
ai	4	9	1	bottom	a6	a3	a6	s	a	688
ai	4	10	1	top	i3	i3	i4	s	i	1140
ai	4	11	1	top	i3	i3	a6	d	i	687
ai	4	12	1	bottom	i2	i6	i2	s	i	610
ai	4	13	1	top	a5	a5	a6	s	a	782
ai	4	14	1	bottom	i1	i2	i1	s	i	1140
ai	4	15	1	bottom	i4	i1	i4	s	i	953
ai	4	16	1	top	a4	a4	i2	d	a	765
ai	4	17	1	top	i2	i2	a1	d	i	797
ai	4	18	1	top	a3	a3	i6	d	a	1578
ai	4	19	1	bottom	a3	i6	a3	d	a	796
ai	4	20	1	top	i4	i4	a6	d	i	718
ai	4	21	1	top	a5	a5	a1	s	a	1187
ai	4	22	1	top	a1	a1	a6	s	a	875
ai	4	23	1	bottom	a4	a3	a4	s	a	735
ai	4	24	1	bottom	i3	i5	i3	s	i	672
ai	4	25	1	top	a6	a6	a3	s	a	875
ai	4	26	1	bottom	a1	a3	a1	s	a	828
ai	4	27	1	bottom	a6	i1	a6	d	a	625
ai	4	28	1	top	i6	i6	i1	s	i	906
ai	4	29	1	top	i4	i4	i2	s	i	1406
ai	4	30	1	top	i2	i2	a5	d	i	719
ai	4	31	1	bottom	a5	i1	a5	d	a	688
ai	4	32	1	bottom	i4	a6	i4	d	i	609
ai	4	33	1	bottom	i5	i4	i5	s	i	640
ai	4	34	1	top	a4	a4	i4	d	a	859
ai	4	35	1	bottom	a5	i6	a5	d	a	687
ai	4	36	1	bottom	i5	a3	i5	d	i	640
ai	4	37	1	top	a1	a1	i5	d	a	812
ai	4	38	1	bottom	i2	a3	i2	d	i	641
ai	4	39	1	bottom	a2	a3	a2	s	a	765
ai	4	40	1	top	i5	i5	a1	d	i	750
ai	4	41	1	bottom	i1	a1	i1	d	i	672
ai	4	42	1	bottom	a5	i3	a5	d	a	703
ai	4	43	1	top	a3	a3	i5	d	a	828
ai	4	44	1	bottom	a5	i2	a5	d	a	672
ai	5	1	1	bottom	a4	i1	a4	d	a	625
ai	5	2	1	top	a2	a2	a5	s	a	813
ai	5	3	1	bottom	a5	a4	a5	s	a	812
ai	5	4	1	bottom	i5	a4	i5	d	i	531
ai	5	5	1	top	a2	a2	i6	d	a	797
ai	5	6	1	top	a6	a6	i3	d	a	781
ai	5	7	1	top	a1	a1	i1	d	a	812
ai	5	8	1	bottom	i3	a6	i3	d	i	609
ai	5	9	1	top	a5	a5	a2	s	a	781
ai	5	10	1	bottom	a4	i6	a4	d	a	594
ai	5	11	1	bottom	a6	i4	a6	d	a	579
ai	5	12	0	top	i3	i3	i5	s	i	890
ai	5	13	1	bottom	a2	a4	a2	s	a	781
ai	5	14	1	top	a1	a1	a5	s	a	907
ai	5	15	1	bottom	a3	i4	a3	d	a	750
ai	5	16	1	bottom	i2	a6	i2	d	i	578
ai	5	17	1	top	a5	a5	a3	s	a	1422
ai	5	18	1	top	i5	i5	a2	d	i	719
ai	5	19	1	bottom	a1	a4	a1	s	a	953
ai	5	20	1	bottom	i6	a3	i6	d	i	625
ai	5	21	1	top	a4	a4	a5	s	a	844
ai	5	22	1	top	a6	a6	i1	d	a	781
ai	5	23	1	bottom	a3	a4	a3	s	a	687
ai	5	24	1	top	i2	i2	a3	d	i	765
ai	5	25	1	bottom	i3	a1	i3	d	i	641
ai	5	26	1	top	i5	i5	a3	d	i	797
ai	5	27	1	top	i5	i5	i1	s	i	844
ai	5	28	1	top	a3	a3	i4	d	a	907
ai	5	29	1	bottom	i4	i3	i4	s	i	750
ai	5	30	1	bottom	i2	i1	i2	s	i	610
ai	5	31	1	top	a1	a1	i2	d	a	813
ai	5	32	1	bottom	i6	i3	i6	s	i	688
ai	5	33	1	bottom	i5	a2	i5	d	i	594
ai	5	34	1	top	i6	i6	a2	d	i	782
ai	5	35	1	bottom	a1	i6	a1	d	a	719
ai	5	36	1	bottom	a2	i6	a2	d	a	687
ai	5	37	1	top	i2	i2	i1	s	i	1140
ai	5	38	1	top	i1	i1	a4	d	i	750
ai	5	39	1	bottom	i5	i6	i5	s	i	735
ai	5	40	1	top	i4	i4	a4	d	i	719
ai	5	41	0	bottom	i4	i5	i4	s	i	922
ai	5	42	1	bottom	a6	a4	a6	s	a	593
ai	5	43	1	top	i1	i1	i5	s	i	1281
ai	5	44	1	top	i2	i2	i4	s	i	828
ai	6	1	1	top	i3	i3	a5	d	i	1609
ai	6	2	1	bottom	a3	a5	a3	s	a	890
ai	6	3	1	bottom	a1	i1	a1	d	a	704
ai	6	4	1	bottom	a4	i4	a4	d	a	610
ai	6	5	1	top	i2	i2	a6	d	i	703
ai	6	6	1	bottom	i2	i4	i2	s	i	562
ai	6	7	1	top	a6	a6	i5	d	a	734
ai	6	8	1	top	a4	a4	i1	d	a	797
ai	6	9	1	top	a6	a6	i4	d	a	828
ai	6	10	1	bottom	i3	i4	i3	s	i	687
ai	6	11	1	top	a2	a2	a1	s	a	797
ai	6	12	1	top	i2	i2	i5	s	i	1046
ai	6	13	1	bottom	i6	a6	i6	d	i	609
ai	6	14	1	bottom	i3	i6	i3	s	i	687
ai	6	15	1	top	a1	a1	a3	s	a	1406
ai	6	16	1	bottom	i2	i5	i2	s	i	688
ai	6	17	1	bottom	a2	i3	a2	d	a	657
ai	6	18	1	bottom	a6	a5	a6	s	a	687
ai	6	19	0	top	a4	a4	a2	s	a	1015
ai	6	20	1	top	i1	i1	i4	s	i	1328
ai	6	21	1	bottom	i6	a2	i6	d	i	609
ai	6	22	1	top	a6	a6	a1	s	a	734
ai	6	23	1	top	i4	i4	i3	s	i	890
ai	6	24	1	bottom	i1	i6	i1	s	i	891
ai	6	25	1	bottom	a1	a5	a1	s	a	860
ai	6	26	1	bottom	a2	i5	a2	d	a	688
ai	6	27	1	top	i6	i6	a1	d	i	812
ai	6	28	1	top	i5	i5	a5	d	i	843
ai	6	29	1	top	i3	i3	i2	s	i	828
ai	6	30	1	bottom	i2	a2	i2	d	i	625
ai	6	31	1	top	i1	i1	i6	s	i	890
ai	6	32	1	top	a3	a3	a4	s	a	1031
ai	6	33	1	bottom	i2	a1	i2	d	i	625
ai	6	34	1	top	i1	i1	a5	d	i	719
ai	6	35	1	bottom	a4	a5	a4	s	a	625
ai	6	36	1	bottom	i6	a4	i6	d	i	609
ai	6	37	1	bottom	a6	i6	a6	d	a	704
ai	6	38	1	top	a2	a2	i4	d	a	781
ai	6	39	1	bottom	a4	i2	a4	d	a	672
ai	6	40	1	top	i1	i1	a6	d	i	766
ai	6	41	1	top	a5	a5	i5	d	a	750
ai	6	42	1	top	a1	a1	i3	d	a	875
ai	6	43	1	bottom	i4	a3	i4	d	i	625
ai	6	44	1	bottom	a2	a5	a2	s	a	640
chloe	1	1	1	top	a3	a3	i1	d	a	906
chloe	1	2	1	bottom	a3	i3	a3	d	a	1110
chloe	1	3	1	bottom	i3	a3	i3	d	i	859
chloe	1	4	1	top	i4	i4	a3	d	i	719
chloe	1	5	1	top	i5	i5	i6	s	i	781
chloe	1	6	1	bottom	i3	i2	i3	s	i	922
chloe	1	7	1	top	a6	a6	a2	s	a	766
chloe	1	8	1	bottom	i3	a2	i3	d	i	735
chloe	1	9	1	bottom	a5	i5	a5	d	a	844
chloe	1	10	1	top	i6	i6	i4	s	i	1235
chloe	1	11	1	bottom	i4	a5	i4	d	i	687
chloe	1	12	1	bottom	a6	i3	a6	d	a	641
chloe	1	13	1	top	i4	i4	a1	d	i	1610
chloe	1	14	1	bottom	a3	i5	a3	d	a	718
chloe	1	15	1	top	a4	a4	a3	s	a	2343
chloe	1	16	1	bottom	a5	i4	a5	d	a	687
chloe	1	17	1	top	i5	i5	a4	d	i	641
chloe	1	18	1	bottom	a4	a1	a4	s	a	719
chloe	1	19	1	bottom	a3	a1	a3	s	a	656
chloe	1	20	1	bottom	i6	i4	i6	s	i	875
chloe	1	21	1	top	i2	i2	i3	s	i	860
chloe	1	22	1	top	i1	i1	a1	d	i	1313
chloe	1	23	1	top	a4	a4	a1	s	a	718
chloe	1	24	1	bottom	i4	i2	i4	s	i	1969
chloe	1	25	1	bottom	i5	a5	i5	d	i	641
chloe	1	26	1	top	a4	a4	i3	d	a	1391
chloe	1	27	1	top	a5	a5	i6	d	a	719
chloe	1	28	1	top	a1	a1	i6	d	a	703
chloe	1	29	1	bottom	a1	i2	a1	d	a	610
chloe	1	30	1	top	a2	a2	i1	d	a	734
chloe	1	31	1	bottom	i1	a5	i1	d	i	671
chloe	1	32	1	bottom	a5	a1	a5	s	a	813
chloe	1	33	1	top	a3	a3	a2	s	a	1094
chloe	1	34	1	bottom	i4	a1	i4	d	i	672
chloe	1	35	1	top	i3	i3	a4	d	i	734
chloe	1	36	1	top	a5	a5	i2	d	a	734
chloe	1	37	1	bottom	a2	a1	a2	s	a	656
chloe	1	38	1	top	a4	a4	a6	s	a	828
chloe	1	39	1	top	i4	i4	i1	s	i	796
chloe	1	40	1	top	i3	i3	a3	d	i	750
chloe	1	41	1	bottom	i6	i2	i6	s	i	828
chloe	1	42	1	bottom	i1	i4	i1	s	i	782
chloe	1	43	1	top	i4	i4	i6	s	i	1125
chloe	1	44	1	bottom	a6	a1	a6	s	a	625
chloe	2	1	1	top	a6	a6	i6	d	a	844
chloe	2	2	1	top	a5	a5	i1	d	a	797
chloe	2	3	1	bottom	i1	a4	i1	d	i	594
chloe	2	4	1	top	a2	a2	i2	d	a	657
chloe	2	5	0	bottom	a4	a2	a4	s	a	782
chloe	2	6	1	bottom	a1	a2	a1	s	a	703
chloe	2	7	1	bottom	i1	a6	i1	d	i	625
chloe	2	8	1	top	a6	a6	a4	s	a	734
chloe	2	9	1	top	i5	i5	a6	d	i	610
chloe	2	10	1	top	i6	i6	a3	d	i	719
chloe	2	11	1	bottom	i5	i2	i5	s	i	1094
chloe	2	12	1	bottom	a3	i1	a3	d	a	719
chloe	2	13	1	bottom	i1	i3	i1	s	i	641
chloe	2	14	1	top	i1	i1	a2	d	i	703
chloe	2	15	1	top	i4	i4	a2	d	i	734
chloe	2	16	1	bottom	i6	i5	i6	s	i	797
chloe	2	17	1	top	i6	i6	i2	s	i	1265
chloe	2	18	1	top	a3	a3	a5	s	a	656
chloe	2	19	1	bottom	i6	a5	i6	d	i	625
chloe	2	20	1	top	i4	i4	a5	d	i	671
chloe	2	21	1	bottom	a5	a2	a5	s	a	656
chloe	2	22	0	bottom	a3	a2	a3	s	a	813
chloe	2	23	1	top	a5	a5	i3	d	a	750
chloe	2	24	1	bottom	a2	i4	a2	d	a	718
chloe	2	25	1	bottom	i1	i5	i1	s	i	1000
chloe	2	26	1	bottom	a4	i5	a4	d	a	672
chloe	2	27	1	top	i6	i6	i5	s	i	734
chloe	2	28	1	top	i3	i3	i6	s	i	1047
chloe	2	29	1	bottom	a1	i5	a1	d	a	688
chloe	2	30	1	top	a4	a4	i5	d	a	750
chloe	2	31	1	top	i1	i1	i2	s	i	875
chloe	2	32	1	bottom	i6	a1	i6	d	i	750
chloe	2	33	1	top	i1	i1	i3	s	i	797
chloe	2	34	1	top	a3	a3	a6	s	a	687
chloe	2	35	1	bottom	a2	i1	a2	d	a	640
chloe	2	36	1	top	a1	a1	i4	d	a	703
chloe	2	37	1	bottom	i5	i1	i5	s	i	625
chloe	2	38	1	bottom	a6	a2	a6	s	a	594
chloe	2	39	1	top	a6	a6	a5	s	a	656
chloe	2	40	1	bottom	a4	i3	a4	d	a	687
chloe	2	41	1	top	i2	i2	a4	d	i	766
chloe	2	42	1	bottom	i3	a4	i3	d	i	687
chloe	2	43	1	top	a2	a2	a3	s	a	813
chloe	2	44	1	bottom	i4	a4	i4	d	i	656
chloe	3	1	1	top	a2	a2	a6	s	a	1250
chloe	3	2	1	top	i5	i5	i3	s	i	750
chloe	3	3	1	bottom	a5	a3	a5	s	a	578
chloe	3	4	1	top	i1	i1	a3	d	i	703
chloe	3	5	1	top	i2	i2	i6	s	i	1281
chloe	3	6	1	bottom	i1	a3	i1	d	i	594
chloe	3	7	1	bottom	i1	a2	i1	d	i	593
chloe	3	8	1	top	a3	a3	i2	d	a	1422
chloe	3	9	1	bottom	a6	a3	a6	s	a	625
chloe	3	10	1	top	i3	i3	i4	s	i	813
chloe	3	11	1	top	i3	i3	a6	d	i	1672
chloe	3	12	1	bottom	i2	i6	i2	s	i	672
chloe	3	13	1	top	a5	a5	a6	s	a	594
chloe	3	14	1	bottom	i1	i2	i1	s	i	750
chloe	3	15	1	bottom	i4	i1	i4	s	i	844
chloe	3	16	1	top	a4	a4	i2	d	a	672
chloe	3	17	1	top	i2	i2	a1	d	i	1156
chloe	3	18	1	top	a3	a3	i6	d	a	1047
chloe	3	19	1	bottom	a3	i6	a3	d	a	625
chloe	3	20	1	top	i4	i4	a6	d	i	688
chloe	3	21	1	top	a5	a5	a1	s	a	641
chloe	3	22	1	top	a1	a1	a6	s	a	657
chloe	3	23	0	bottom	a4	a3	a4	s	a	781
chloe	3	24	1	bottom	i3	i5	i3	s	i	532
chloe	3	25	1	top	a6	a6	a3	s	a	719
chloe	3	26	1	bottom	a1	a3	a1	s	a	828
chloe	3	27	1	bottom	a6	i1	a6	d	a	625
chloe	3	28	1	top	i6	i6	i1	s	i	750
chloe	3	29	1	top	i4	i4	i2	s	i	828
chloe	3	30	1	top	i2	i2	a5	d	i	703
chloe	3	31	1	bottom	a5	i1	a5	d	a	688
chloe	3	32	1	bottom	i4	a6	i4	d	i	609
chloe	3	33	1	bottom	i5	i4	i5	s	i	547
chloe	3	34	1	top	a4	a4	i4	d	a	781
chloe	3	35	1	bottom	a5	i6	a5	d	a	609
chloe	3	36	1	bottom	i5	a3	i5	d	i	500
chloe	3	37	1	top	a1	a1	i5	d	a	672
chloe	3	38	1	bottom	i2	a3	i2	d	i	516
chloe	3	39	1	bottom	a2	a3	a2	s	a	578
chloe	3	40	1	top	i5	i5	a1	d	i	656
chloe	3	41	1	bottom	i1	a1	i1	d	i	531
chloe	3	42	1	bottom	a5	i3	a5	d	a	547
chloe	3	43	1	top	a3	a3	i5	d	a	656
chloe	3	44	1	bottom	a5	i2	a5	d	a	1110
chloe	4	1	1	bottom	a4	i1	a4	d	a	764
chloe	4	2	1	top	a2	a2	a5	s	a	739
chloe	4	3	1	bottom	a5	a4	a5	s	a	622
chloe	4	4	1	bottom	i5	a4	i5	d	i	504
chloe	4	5	1	top	a2	a2	i6	d	a	781
chloe	4	6	1	top	a6	a6	i3	d	a	691
chloe	4	7	1	top	a1	a1	i1	d	a	746
chloe	4	8	1	bottom	i3	a6	i3	d	i	574
chloe	4	9	1	top	a5	a5	a2	s	a	606
chloe	4	10	1	bottom	a4	i6	a4	d	a	541
chloe	4	11	1	bottom	a6	i4	a6	d	a	518
chloe	4	12	1	top	i3	i3	i5	s	i	722
chloe	4	13	1	bottom	a2	a4	a2	s	a	517
chloe	4	14	1	top	a1	a1	a5	s	a	731
chloe	4	15	1	bottom	a3	i4	a3	d	a	609
chloe	4	16	1	bottom	i2	a6	i2	d	i	597
chloe	4	17	1	top	a5	a5	a3	s	a	1231
chloe	4	18	1	top	i5	i5	a2	d	i	578
chloe	4	19	1	bottom	a1	a4	a1	s	a	753
chloe	4	20	1	bottom	i6	a3	i6	d	i	651
chloe	4	21	1	top	a4	a4	a5	s	a	747
chloe	4	22	1	top	a6	a6	i1	d	a	736
chloe	4	23	1	bottom	a3	a4	a3	s	a	540
chloe	4	24	1	top	i2	i2	a3	d	i	707
chloe	4	25	1	bottom	i3	a1	i3	d	i	624
chloe	4	26	1	top	i5	i5	a3	d	i	681
chloe	4	27	1	top	i5	i5	i1	s	i	1216
chloe	4	28	1	top	a3	a3	i4	d	a	730
chloe	4	29	1	bottom	i4	i3	i4	s	i	518
chloe	4	30	1	bottom	i2	i1	i2	s	i	537
chloe	4	31	1	top	a1	a1	i2	d	a	757
chloe	4	32	1	bottom	i6	i3	i6	s	i	593
chloe	4	33	1	bottom	i5	a2	i5	d	i	521
chloe	4	34	1	top	i6	i6	a2	d	i	754
chloe	4	35	1	bottom	a1	i6	a1	d	a	541
chloe	4	36	1	bottom	a2	i6	a2	d	a	545
chloe	4	37	1	top	i2	i2	i1	s	i	726
chloe	4	38	1	top	i1	i1	a4	d	i	609
chloe	4	39	1	bottom	i5	i6	i5	s	i	544
chloe	4	40	1	top	i4	i4	a4	d	i	765
chloe	4	41	1	bottom	i4	i5	i4	s	i	943
chloe	4	42	1	bottom	a6	a4	a6	s	a	685
chloe	4	43	1	top	i1	i1	i5	s	i	754
chloe	4	44	1	top	i2	i2	i4	s	i	1347
chloe	5	1	1	top	i3	i3	a5	d	i	842
chloe	5	2	1	bottom	a3	a5	a3	s	a	660
chloe	5	3	1	bottom	a1	i1	a1	d	a	629
chloe	5	4	1	bottom	a4	i4	a4	d	a	686
chloe	5	5	1	top	i2	i2	a6	d	i	687
chloe	5	6	1	bottom	i2	i4	i2	s	i	750
chloe	5	7	1	top	a6	a6	i5	d	a	712
chloe	5	8	1	top	a4	a4	i1	d	a	1104
chloe	5	9	1	top	a6	a6	i4	d	a	634
chloe	5	10	1	bottom	i3	i4	i3	s	i	849
chloe	5	11	1	top	a2	a2	a1	s	a	755
chloe	5	12	1	top	i2	i2	i5	s	i	843
chloe	5	13	1	bottom	i6	a6	i6	d	i	596
chloe	5	14	1	bottom	i3	i6	i3	s	i	650
chloe	5	15	1	top	a1	a1	a3	s	a	1083
chloe	5	16	1	bottom	i2	i5	i2	s	i	568
chloe	5	17	1	bottom	a2	i3	a2	d	a	658
chloe	5	18	1	bottom	a6	a5	a6	s	a	552
chloe	5	19	1	top	a4	a4	a2	s	a	856
chloe	5	20	1	top	i1	i1	i4	s	i	647
chloe	5	21	1	bottom	i6	a2	i6	d	i	597
chloe	5	22	1	top	a6	a6	a1	s	a	1323
chloe	5	23	1	top	i4	i4	i3	s	i	800
chloe	5	24	1	bottom	i1	i6	i1	s	i	549
chloe	5	25	1	bottom	a1	a5	a1	s	a	1681
chloe	5	26	1	bottom	a2	i5	a2	d	a	563
chloe	5	27	1	top	i6	i6	a1	d	i	802
chloe	5	28	1	top	i5	i5	a5	d	i	675
chloe	5	29	1	top	i3	i3	i2	s	i	757
chloe	5	30	1	bottom	i2	a2	i2	d	i	516
chloe	5	31	1	top	i1	i1	i6	s	i	749
chloe	5	32	1	top	a3	a3	a4	s	a	742
chloe	5	33	1	bottom	i2	a1	i2	d	i	637
chloe	5	34	1	top	i1	i1	a5	d	i	651
chloe	5	35	1	bottom	a4	a5	a4	s	a	687
chloe	5	36	1	bottom	i6	a4	i6	d	i	695
chloe	5	37	1	bottom	a6	i6	a6	d	a	617
chloe	5	38	1	top	a2	a2	i4	d	a	672
chloe	5	39	1	bottom	a4	i2	a4	d	a	589
chloe	5	40	1	top	i1	i1	a6	d	i	646
chloe	5	41	1	top	a5	a5	i5	d	a	673
chloe	5	42	1	top	a1	a1	i3	d	a	642
chloe	5	43	1	bottom	i4	a3	i4	d	i	893
chloe	5	44	1	bottom	a2	a5	a2	s	a	568
chloe	6	1	1	bottom	a1	i3	a1	d	a	739
chloe	6	2	1	bottom	a3	i2	a3	d	a	621
chloe	6	3	1	top	a2	a2	a4	s	a	1311
chloe	6	4	1	bottom	a1	a6	a1	s	a	703
chloe	6	5	1	top	a3	a3	i3	d	a	774
chloe	6	6	1	bottom	i2	a4	i2	d	i	505
chloe	6	7	1	bottom	a5	a6	a5	s	a	568
chloe	6	8	1	top	a5	a5	i4	d	a	678
chloe	6	9	1	bottom	a3	a6	a3	s	a	967
chloe	6	10	1	top	a3	a3	a1	s	a	766
chloe	6	11	1	top	i5	i5	i4	s	i	657
chloe	6	12	1	top	a1	a1	a4	s	a	655
chloe	6	13	1	bottom	a6	i2	a6	d	a	573
chloe	6	14	1	top	i3	i3	a1	d	i	1259
chloe	6	15	1	top	a6	a6	i2	d	a	645
chloe	6	16	1	bottom	i3	i1	i3	s	i	728
chloe	6	17	1	top	i6	i6	a4	d	i	1070
chloe	6	18	1	bottom	a4	a6	a4	s	a	723
chloe	6	19	1	bottom	i3	a5	i3	d	i	574
chloe	6	20	1	bottom	i4	a2	i4	d	i	572
chloe	6	21	1	top	i5	i5	i2	s	i	866
chloe	6	22	1	top	a2	a2	i5	d	a	716
chloe	6	23	1	bottom	i6	i1	i6	s	i	765
chloe	6	24	1	top	i3	i3	i1	s	i	830
chloe	6	25	1	bottom	i2	i3	i2	s	i	546
chloe	6	26	1	top	a4	a4	i6	d	a	702
chloe	6	27	1	bottom	i5	i3	i5	s	i	595
chloe	6	28	1	top	a2	a2	i3	d	a	716
chloe	6	29	1	top	a5	a5	a4	s	a	670
chloe	6	30	1	top	i2	i2	a2	d	i	667
chloe	6	31	1	bottom	a2	a6	a2	s	a	629
chloe	6	32	1	top	i6	i6	a5	d	i	674
chloe	6	33	1	bottom	i5	a1	i5	d	i	612
chloe	6	34	1	bottom	i5	a6	i5	d	i	555
chloe	6	35	1	bottom	a2	i2	a2	d	a	552
chloe	6	36	1	top	a1	a1	a2	s	a	876
chloe	6	37	1	bottom	i4	i6	i4	s	i	568
chloe	6	38	1	bottom	a1	i4	a1	d	a	747
chloe	6	39	1	top	i3	i3	a2	d	i	763
chloe	6	40	1	top	i6	i6	a6	d	i	641
chloe	6	41	1	top	i6	i6	i3	s	i	721
chloe	6	42	1	bottom	i2	a5	i2	d	i	665
chloe	6	43	1	bottom	a6	i5	a6	d	a	548
chloe	6	44	1	top	i4	i4	i5	s	i	805
pen	1	1	1	top	i3	i3	a5	d	i	1121
pen	1	2	1	bottom	a3	a5	a3	s	a	1055
pen	1	3	1	bottom	a1	i1	a1	d	a	1090
pen	1	4	1	bottom	a4	i4	a4	d	a	988
pen	1	5	1	top	i2	i2	a6	d	i	1255
pen	1	6	1	bottom	i2	i4	i2	s	i	819
pen	1	7	1	top	a6	a6	i5	d	a	835
pen	1	8	1	top	a4	a4	i1	d	a	890
pen	1	9	1	top	a6	a6	i4	d	a	689
pen	1	10	1	bottom	i3	i4	i3	s	i	1201
pen	1	11	1	top	a2	a2	a1	s	a	808
pen	1	12	1	top	i2	i2	i5	s	i	665
pen	1	13	1	bottom	i6	a6	i6	d	i	892
pen	1	14	1	bottom	i3	i6	i3	s	i	1845
pen	1	15	1	top	a1	a1	a3	s	a	698
pen	1	16	1	bottom	i2	i5	i2	s	i	1069
pen	1	17	1	bottom	a2	i3	a2	d	a	843
pen	1	18	1	bottom	a6	a5	a6	s	a	665
pen	1	19	1	top	a4	a4	a2	s	a	791
pen	1	20	1	top	i1	i1	i4	s	i	843
pen	1	21	1	bottom	i6	a2	i6	d	i	622
pen	1	22	1	top	a6	a6	a1	s	a	723
pen	1	23	1	top	i4	i4	i3	s	i	900
pen	1	24	1	bottom	i1	i6	i1	s	i	615
pen	1	25	1	bottom	a1	a5	a1	s	a	867
pen	1	26	1	bottom	a2	i5	a2	d	a	637
pen	1	27	1	top	i6	i6	a1	d	i	1127
pen	1	28	1	top	i5	i5	a5	d	i	677
pen	1	29	1	top	i3	i3	i2	s	i	731
pen	1	30	1	bottom	i2	a2	i2	d	i	545
pen	1	31	1	top	i1	i1	i6	s	i	797
pen	1	32	1	top	a3	a3	a4	s	a	883
pen	1	33	1	bottom	i2	a1	i2	d	i	677
pen	1	34	1	top	i1	i1	a5	d	i	718
pen	1	35	1	bottom	a4	a5	a4	s	a	642
pen	1	36	1	bottom	i6	a4	i6	d	i	547
pen	1	37	1	bottom	a6	i6	a6	d	a	622
pen	1	38	1	top	a2	a2	i4	d	a	1897
pen	1	39	1	bottom	a4	i2	a4	d	a	731
pen	1	40	1	top	i1	i1	a6	d	i	653
pen	1	41	1	top	a5	a5	i5	d	a	748
pen	1	42	1	top	a1	a1	i3	d	a	712
pen	1	43	1	bottom	i4	a3	i4	d	i	637
pen	1	44	1	bottom	a2	a5	a2	s	a	679
pen	2	1	1	bottom	a1	i3	a1	d	a	918
pen	2	2	1	bottom	a3	i2	a3	d	a	848
pen	2	3	1	top	a2	a2	a4	s	a	1164
pen	2	4	1	bottom	a1	a6	a1	s	a	718
pen	2	5	1	top	a3	a3	i3	d	a	1090
pen	2	6	1	bottom	i2	a4	i2	d	i	796
pen	2	7	1	bottom	a5	a6	a5	s	a	710
pen	2	8	1	top	a5	a5	i4	d	a	698
pen	2	9	1	bottom	a3	a6	a3	s	a	801
pen	2	10	1	top	a3	a3	a1	s	a	1046
pen	2	11	1	top	i5	i5	i4	s	i	730
pen	2	12	1	top	a1	a1	a4	s	a	839
pen	2	13	1	bottom	a6	i2	a6	d	a	844
pen	2	14	1	top	i3	i3	a1	d	i	1390
pen	2	15	1	top	a6	a6	i2	d	a	610
pen	2	16	1	bottom	i3	i1	i3	s	i	1273
pen	2	17	1	top	i6	i6	a4	d	i	1185
pen	2	18	1	bottom	a4	a6	a4	s	a	1390
pen	2	19	1	bottom	i3	a5	i3	d	i	1215
pen	2	20	1	bottom	i4	a2	i4	d	i	717
pen	2	21	1	top	i5	i5	i2	s	i	736
pen	2	22	1	top	a2	a2	i5	d	a	703
pen	2	23	1	bottom	i6	i1	i6	s	i	1012
pen	2	24	1	top	i3	i3	i1	s	i	1285
pen	2	25	1	bottom	i2	i3	i2	s	i	1300
pen	2	26	1	top	a4	a4	i6	d	a	756
pen	2	27	1	bottom	i5	i3	i5	s	i	796
pen	2	28	1	top	a2	a2	i3	d	a	770
pen	2	29	1	top	a5	a5	a4	s	a	709
pen	2	30	1	top	i2	i2	a2	d	i	1245
pen	2	31	1	bottom	a2	a6	a2	s	a	801
pen	2	32	1	top	i6	i6	a5	d	i	655
pen	2	33	1	bottom	i5	a1	i5	d	i	747
pen	2	34	1	bottom	i5	a6	i5	d	i	647
pen	2	35	1	bottom	a2	i2	a2	d	a	898
pen	2	36	1	top	a1	a1	a2	s	a	723
pen	2	37	0	bottom	i4	i6	i4	s	i	723
pen	2	38	1	bottom	a1	i4	a1	d	a	1059
pen	2	39	1	top	i3	i3	a2	d	i	724
pen	2	40	1	top	i6	i6	a6	d	i	652
pen	2	41	0	top	i6	i6	i3	s	i	995
pen	2	42	1	bottom	i2	a5	i2	d	i	884
pen	2	43	1	bottom	a6	i5	a6	d	a	633
pen	2	44	1	top	i4	i4	i5	s	i	1261
pen	3	1	1	top	a3	a3	i1	d	a	1096
pen	3	2	1	bottom	a3	i3	a3	d	a	1847
pen	3	3	1	bottom	i3	a3	i3	d	i	1208
pen	3	4	1	top	i4	i4	a3	d	i	770
pen	3	5	1	top	i5	i5	i6	s	i	925
pen	3	6	1	bottom	i3	i2	i3	s	i	1013
pen	3	7	1	top	a6	a6	a2	s	a	680
pen	3	8	1	bottom	i3	a2	i3	d	i	718
pen	3	9	1	bottom	a5	i5	a5	d	a	926
pen	3	10	1	top	i6	i6	i4	s	i	619
pen	3	11	1	bottom	i4	a5	i4	d	i	897
pen	3	12	1	bottom	a6	i3	a6	d	a	754
pen	3	13	1	top	i4	i4	a1	d	i	713
pen	3	14	1	bottom	a3	i5	a3	d	a	733
pen	3	15	1	top	a4	a4	a3	s	a	685
pen	3	16	1	bottom	a5	i4	a5	d	a	671
pen	3	17	1	top	i5	i5	a4	d	i	720
pen	3	18	1	bottom	a4	a1	a4	s	a	614
pen	3	19	1	bottom	a3	a1	a3	s	a	819
pen	3	20	1	bottom	i6	i4	i6	s	i	1065
pen	3	21	1	top	i2	i2	i3	s	i	793
pen	3	22	1	top	i1	i1	a1	d	i	681
pen	3	23	1	top	a4	a4	a1	s	a	698
pen	3	24	1	bottom	i4	i2	i4	s	i	1439
pen	3	25	1	bottom	i5	a5	i5	d	i	711
pen	3	26	1	top	a4	a4	i3	d	a	726
pen	3	27	1	top	a5	a5	i6	d	a	1550
pen	3	28	1	top	a1	a1	i6	d	a	669
pen	3	29	1	bottom	a1	i2	a1	d	a	907
pen	3	30	1	top	a2	a2	i1	d	a	700
pen	3	31	1	bottom	i1	a5	i1	d	i	768
pen	3	32	1	bottom	a5	a1	a5	s	a	1146
pen	3	33	1	top	a3	a3	a2	s	a	589
pen	3	34	1	bottom	i4	a1	i4	d	i	672
pen	3	35	1	top	i3	i3	a4	d	i	705
pen	3	36	1	top	a5	a5	i2	d	a	1625
pen	3	37	0	bottom	a2	a1	a2	s	a	854
pen	3	38	1	top	a4	a4	a6	s	a	1070
pen	3	39	1	top	i4	i4	i1	s	i	779
pen	3	40	1	top	i3	i3	a3	d	i	959
pen	3	41	1	bottom	i6	i2	i6	s	i	866
pen	3	42	1	bottom	i1	i4	i1	s	i	642
pen	3	43	1	top	i4	i4	i6	s	i	1181
pen	3	44	1	bottom	a6	a1	a6	s	a	647
pen	4	1	1	top	a6	a6	i6	d	a	687
pen	4	2	1	top	a5	a5	i1	d	a	703
pen	4	3	1	bottom	i1	a4	i1	d	i	859
pen	4	4	1	top	a2	a2	i2	d	a	657
pen	4	5	1	bottom	a4	a2	a4	s	a	843
pen	4	6	1	bottom	a1	a2	a1	s	a	984
pen	4	7	1	bottom	i1	a6	i1	d	i	906
pen	4	8	1	top	a6	a6	a4	s	a	687
pen	4	9	1	top	i5	i5	a6	d	i	593
pen	4	10	1	top	i6	i6	a3	d	i	594
pen	4	11	1	bottom	i5	i2	i5	s	i	890
pen	4	12	1	bottom	a3	i1	a3	d	a	875
pen	4	13	1	bottom	i1	i3	i1	s	i	734
pen	4	14	1	top	i1	i1	a2	d	i	703
pen	4	15	1	top	i4	i4	a2	d	i	828
pen	4	16	1	bottom	i6	i5	i6	s	i	2063
pen	4	17	1	top	i6	i6	i2	s	i	609
pen	4	18	1	top	a3	a3	a5	s	a	719
pen	4	19	1	bottom	i6	a5	i6	d	i	1078
pen	4	20	1	top	i4	i4	a5	d	i	1125
pen	4	21	1	bottom	a5	a2	a5	s	a	782
pen	4	22	1	bottom	a3	a2	a3	s	a	890
pen	4	23	1	top	a5	a5	i3	d	a	687
pen	4	24	1	bottom	a2	i4	a2	d	a	672
pen	4	25	1	bottom	i1	i5	i1	s	i	828
pen	4	26	1	bottom	a4	i5	a4	d	a	672
pen	4	27	1	top	i6	i6	i5	s	i	578
pen	4	28	1	top	i3	i3	i6	s	i	781
pen	4	29	1	bottom	a1	i5	a1	d	a	656
pen	4	30	1	top	a4	a4	i5	d	a	719
pen	4	31	1	top	i1	i1	i2	s	i	656
pen	4	32	1	bottom	i6	a1	i6	d	i	859
pen	4	33	1	top	i1	i1	i3	s	i	594
pen	4	34	1	top	a3	a3	a6	s	a	625
pen	4	35	1	bottom	a2	i1	a2	d	a	719
pen	4	36	1	top	a1	a1	i4	d	a	703
pen	4	37	1	bottom	i5	i1	i5	s	i	797
pen	4	38	1	bottom	a6	a2	a6	s	a	766
pen	4	39	1	top	a6	a6	a5	s	a	640
pen	4	40	1	bottom	a4	i3	a4	d	a	656
pen	4	41	1	top	i2	i2	a4	d	i	563
pen	4	42	1	bottom	i3	a4	i3	d	i	593
pen	4	43	1	top	a2	a2	a3	s	a	672
pen	4	44	1	bottom	i4	a4	i4	d	i	594
pen	5	1	1	top	a2	a2	a6	s	a	896
pen	5	2	1	top	i5	i5	i3	s	i	783
pen	5	3	1	bottom	a5	a3	a5	s	a	1348
pen	5	4	1	top	i1	i1	a3	d	i	630
pen	5	5	1	top	i2	i2	i6	s	i	1647
pen	5	6	1	bottom	i1	a3	i1	d	i	1172
pen	5	7	1	bottom	i1	a2	i1	d	i	1012
pen	5	8	1	top	a3	a3	i2	d	a	958
pen	5	9	1	bottom	a6	a3	a6	s	a	655
pen	5	10	1	top	i3	i3	i4	s	i	1323
pen	5	11	1	top	i3	i3	a6	d	i	664
pen	5	12	0	bottom	i2	i6	i2	s	i	706
pen	5	13	1	top	a5	a5	a6	s	a	835
pen	5	14	1	bottom	i1	i2	i1	s	i	666
pen	5	15	1	bottom	i4	i1	i4	s	i	910
pen	5	16	1	top	a4	a4	i2	d	a	712
pen	5	17	1	top	i2	i2	a1	d	i	782
pen	5	18	1	top	a3	a3	i6	d	a	1109
pen	5	19	1	bottom	a3	i6	a3	d	a	915
pen	5	20	1	top	i4	i4	a6	d	i	698
pen	5	21	1	top	a5	a5	a1	s	a	727
pen	5	22	1	top	a1	a1	a6	s	a	772
pen	5	23	1	bottom	a4	a3	a4	s	a	1330
pen	5	24	1	bottom	i3	i5	i3	s	i	924
pen	5	25	1	top	a6	a6	a3	s	a	700
pen	5	26	1	bottom	a1	a3	a1	s	a	1154
pen	5	27	1	bottom	a6	i1	a6	d	a	711
pen	5	28	1	top	i6	i6	i1	s	i	680
pen	5	29	1	top	i4	i4	i2	s	i	1103
pen	5	30	1	top	i2	i2	a5	d	i	1212
pen	5	31	1	bottom	a5	i1	a5	d	a	915
pen	5	32	1	bottom	i4	a6	i4	d	i	661
pen	5	33	1	bottom	i5	i4	i5	s	i	656
pen	5	34	1	top	a4	a4	i4	d	a	697
pen	5	35	1	bottom	a5	i6	a5	d	a	857
pen	5	36	1	bottom	i5	a3	i5	d	i	656
pen	5	37	1	top	a1	a1	i5	d	a	837
pen	5	38	1	bottom	i2	a3	i2	d	i	625
pen	5	39	1	bottom	a2	a3	a2	s	a	875
pen	5	40	1	top	i5	i5	a1	d	i	624
pen	5	41	1	bottom	i1	a1	i1	d	i	1320
pen	5	42	1	bottom	a5	i3	a5	d	a	1003
pen	5	43	1	top	a3	a3	i5	d	a	779
pen	5	44	1	bottom	a5	i2	a5	d	a	737
pen	6	1	1	bottom	a4	i1	a4	d	a	1197
pen	6	2	1	top	a2	a2	a5	s	a	726
pen	6	3	1	bottom	a5	a4	a5	s	a	690
pen	6	4	1	bottom	i5	a4	i5	d	i	627
pen	6	5	1	top	a2	a2	i6	d	a	1069
pen	6	6	1	top	a6	a6	i3	d	a	672
pen	6	7	1	top	a1	a1	i1	d	a	721
pen	6	8	1	bottom	i3	a6	i3	d	i	835
pen	6	9	1	top	a5	a5	a2	s	a	715
pen	6	10	1	bottom	a4	i6	a4	d	a	727
pen	6	11	1	bottom	a6	i4	a6	d	a	638
pen	6	12	1	top	i3	i3	i5	s	i	1184
pen	6	13	1	bottom	a2	a4	a2	s	a	658
pen	6	14	1	top	a1	a1	a5	s	a	973
pen	6	15	1	bottom	a3	i4	a3	d	a	941
pen	6	16	1	bottom	i2	a6	i2	d	i	666
pen	6	17	1	top	a5	a5	a3	s	a	730
pen	6	18	1	top	i5	i5	a2	d	i	624
pen	6	19	1	bottom	a1	a4	a1	s	a	639
pen	6	20	1	bottom	i6	a3	i6	d	i	929
pen	6	21	1	top	a4	a4	a5	s	a	636
pen	6	22	1	top	a6	a6	i1	d	a	656
pen	6	23	1	bottom	a3	a4	a3	s	a	736
pen	6	24	1	top	i2	i2	a3	d	i	721
pen	6	25	1	bottom	i3	a1	i3	d	i	637
pen	6	26	1	top	i5	i5	a3	d	i	684
pen	6	27	1	top	i5	i5	i1	s	i	531
pen	6	28	1	top	a3	a3	i4	d	a	652
pen	6	29	1	bottom	i4	i3	i4	s	i	947
pen	6	30	1	bottom	i2	i1	i2	s	i	1030
pen	6	31	1	top	a1	a1	i2	d	a	780
pen	6	32	0	bottom	i6	i3	i6	s	i	863
pen	6	33	1	bottom	i5	a2	i5	d	i	635
pen	6	34	1	top	i6	i6	a2	d	i	722
pen	6	35	1	bottom	a1	i6	a1	d	a	737
pen	6	36	1	bottom	a2	i6	a2	d	a	725
pen	6	37	1	top	i2	i2	i1	s	i	625
pen	6	38	1	top	i1	i1	a4	d	i	697
pen	6	39	1	bottom	i5	i6	i5	s	i	690
pen	6	40	1	top	i4	i4	a4	d	i	1264
pen	6	41	1	bottom	i4	i5	i4	s	i	705
pen	6	42	1	bottom	a6	a4	a6	s	a	888
pen	6	43	1	top	i1	i1	i5	s	i	648
pen	6	44	1	top	i2	i2	i4	s	i	650
pal	1	1	1	top	a6	a6	i6	d	a	1000
pal	1	2	1	top	a5	a5	i1	d	a	860
pal	1	3	1	bottom	i1	a4	i1	d	i	688
pal	1	4	1	top	a2	a2	i2	d	a	750
pal	1	5	1	bottom	a4	a2	a4	s	a	735
pal	1	6	1	bottom	a1	a2	a1	s	a	657
pal	1	7	1	bottom	i1	a6	i1	d	i	672
pal	1	8	1	top	a6	a6	a4	s	a	641
pal	1	9	1	top	i5	i5	a6	d	i	750
pal	1	10	1	top	i6	i6	a3	d	i	843
pal	1	11	0	bottom	i5	i2	i5	s	i	922
pal	1	12	1	bottom	a3	i1	a3	d	a	640
pal	1	13	1	bottom	i1	i3	i1	s	i	968
pal	1	14	1	top	i1	i1	a2	d	i	844
pal	1	15	1	top	i4	i4	a2	d	i	765
pal	1	16	1	bottom	i6	i5	i6	s	i	890
pal	1	17	1	top	i6	i6	i2	s	i	812
pal	1	18	1	top	a3	a3	a5	s	a	719
pal	1	19	1	bottom	i6	a5	i6	d	i	703
pal	1	20	1	top	i4	i4	a5	d	i	875
pal	1	21	1	bottom	a5	a2	a5	s	a	672
pal	1	22	1	bottom	a3	a2	a3	s	a	1031
pal	1	23	1	top	a5	a5	i3	d	a	734
pal	1	24	1	bottom	a2	i4	a2	d	a	985
pal	1	25	0	bottom	i1	i5	i1	s	i	1172
pal	1	26	1	bottom	a4	i5	a4	d	a	765
pal	1	27	1	top	i6	i6	i5	s	i	875
pal	1	28	1	top	i3	i3	i6	s	i	719
pal	1	29	1	bottom	a1	i5	a1	d	a	640
pal	1	30	1	top	a4	a4	i5	d	a	703
pal	1	31	1	top	i1	i1	i2	s	i	750
pal	1	32	1	bottom	i6	a1	i6	d	i	625
pal	1	33	1	top	i1	i1	i3	s	i	719
pal	1	34	1	top	a3	a3	a6	s	a	734
pal	1	35	1	bottom	a2	i1	a2	d	a	578
pal	1	36	1	top	a1	a1	i4	d	a	672
pal	1	37	1	bottom	i5	i1	i5	s	i	1203
pal	1	38	1	bottom	a6	a2	a6	s	a	4125
pal	1	39	1	top	a6	a6	a5	s	a	1063
pal	1	40	1	bottom	a4	i3	a4	d	a	610
pal	1	41	1	top	i2	i2	a4	d	i	688
pal	1	42	1	bottom	i3	a4	i3	d	i	656
pal	1	43	1	top	a2	a2	a3	s	a	1094
pal	1	44	1	bottom	i4	a4	i4	d	i	656
pal	2	1	1	top	a2	a2	a6	s	a	813
pal	2	2	1	top	i5	i5	i3	s	i	6906
pal	2	3	1	bottom	a5	a3	a5	s	a	922
pal	2	4	1	top	i1	i1	a3	d	i	1578
pal	2	5	1	top	i2	i2	i6	s	i	703
pal	2	6	1	bottom	i1	a3	i1	d	i	828
pal	2	7	1	bottom	i1	a2	i1	d	i	672
pal	2	8	1	top	a3	a3	i2	d	a	719
pal	2	9	1	bottom	a6	a3	a6	s	a	610
pal	2	10	1	top	i3	i3	i4	s	i	797
pal	2	11	1	top	i3	i3	a6	d	i	641
pal	2	12	0	bottom	i2	i6	i2	s	i	782
pal	2	13	1	top	a5	a5	a6	s	a	671
pal	2	14	1	bottom	i1	i2	i1	s	i	1140
pal	2	15	1	bottom	i4	i1	i4	s	i	1016
pal	2	16	1	top	a4	a4	i2	d	a	782
pal	2	17	1	top	i2	i2	a1	d	i	844
pal	2	18	1	top	a3	a3	i6	d	a	641
pal	2	19	1	bottom	a3	i6	a3	d	a	813
pal	2	20	1	top	i4	i4	a6	d	i	937
pal	2	21	1	top	a5	a5	a1	s	a	656
pal	2	22	1	top	a1	a1	a6	s	a	828
pal	2	23	1	bottom	a4	a3	a4	s	a	906
pal	2	24	0	bottom	i3	i5	i3	s	i	1219
pal	2	25	1	top	a6	a6	a3	s	a	813
pal	2	26	1	bottom	a1	a3	a1	s	a	1469
pal	2	27	1	bottom	a6	i1	a6	d	a	672
pal	2	28	1	top	i6	i6	i1	s	i	922
pal	2	29	1	top	i4	i4	i2	s	i	984
pal	2	30	1	top	i2	i2	a5	d	i	875
pal	2	31	1	bottom	a5	i1	a5	d	a	657
pal	2	32	1	bottom	i4	a6	i4	d	i	641
pal	2	33	1	bottom	i5	i4	i5	s	i	938
pal	2	34	1	top	a4	a4	i4	d	a	719
pal	2	35	1	bottom	a5	i6	a5	d	a	609
pal	2	36	1	bottom	i5	a3	i5	d	i	610
pal	2	37	1	top	a1	a1	i5	d	a	734
pal	2	38	1	bottom	i2	a3	i2	d	i	625
pal	2	39	1	bottom	a2	a3	a2	s	a	609
pal	2	40	1	top	i5	i5	a1	d	i	891
pal	2	41	1	bottom	i1	a1	i1	d	i	563
pal	2	42	1	bottom	a5	i3	a5	d	a	625
pal	2	43	1	top	a3	a3	i5	d	a	812
pal	2	44	1	bottom	a5	i2	a5	d	a	625
pal	3	1	1	bottom	a4	i1	a4	d	a	813
pal	3	2	1	top	a2	a2	a5	s	a	844
pal	3	3	1	bottom	a5	a4	a5	s	a	672
pal	3	4	1	bottom	i5	a4	i5	d	i	1094
pal	3	5	1	top	a2	a2	i6	d	a	750
pal	3	6	1	top	a6	a6	i3	d	a	875
pal	3	7	1	top	a1	a1	i1	d	a	875
pal	3	8	1	bottom	i3	a6	i3	d	i	609
pal	3	9	1	top	a5	a5	a2	s	a	1329
pal	3	10	1	bottom	a4	i6	a4	d	a	750
pal	3	11	1	bottom	a6	i4	a6	d	a	829
pal	3	12	1	top	i3	i3	i5	s	i	1047
pal	3	13	1	bottom	a2	a4	a2	s	a	641
pal	3	14	1	top	a1	a1	a5	s	a	2921
pal	3	15	1	bottom	a3	i4	a3	d	a	1485
pal	3	16	1	bottom	i2	a6	i2	d	i	547
pal	3	17	1	top	a5	a5	a3	s	a	1172
pal	3	18	1	top	i5	i5	a2	d	i	813
pal	3	19	1	bottom	a1	a4	a1	s	a	734
pal	3	20	1	bottom	i6	a3	i6	d	i	750
pal	3	21	1	top	a4	a4	a5	s	a	906
pal	3	22	1	top	a6	a6	i1	d	a	734
pal	3	23	1	bottom	a3	a4	a3	s	a	641
pal	3	24	1	top	i2	i2	a3	d	i	812
pal	3	25	1	bottom	i3	a1	i3	d	i	656
pal	3	26	1	top	i5	i5	a3	d	i	969
pal	3	27	1	top	i5	i5	i1	s	i	906
pal	3	28	1	top	a3	a3	i4	d	a	859
pal	3	29	1	bottom	i4	i3	i4	s	i	1188
pal	3	30	0	bottom	i2	i1	i2	s	i	812
pal	3	31	1	top	a1	a1	i2	d	a	2937
pal	3	32	1	bottom	i6	i3	i6	s	i	875
pal	3	33	1	bottom	i5	a2	i5	d	i	563
pal	3	34	1	top	i6	i6	a2	d	i	828
pal	3	35	1	bottom	a1	i6	a1	d	a	766
pal	3	36	1	bottom	a2	i6	a2	d	a	704
pal	3	37	1	top	i2	i2	i1	s	i	968
pal	3	38	1	top	i1	i1	a4	d	i	766
pal	3	39	0	bottom	i5	i6	i5	s	i	1047
pal	3	40	1	top	i4	i4	a4	d	i	641
pal	3	41	1	bottom	i4	i5	i4	s	i	938
pal	3	42	1	bottom	a6	a4	a6	s	a	719
pal	3	43	1	top	i1	i1	i5	s	i	765
pal	3	44	1	top	i2	i2	i4	s	i	766
pal	4	1	1	top	i3	i3	a5	d	i	1015
pal	4	2	0	bottom	a3	a5	a3	s	a	1313
pal	4	3	1	bottom	a1	i1	a1	d	a	656
pal	4	4	1	bottom	a4	i4	a4	d	a	594
pal	4	5	1	top	i2	i2	a6	d	i	828
pal	4	6	1	bottom	i2	i4	i2	s	i	1422
pal	4	7	1	top	a6	a6	i5	d	a	766
pal	4	8	1	top	a4	a4	i1	d	a	782
pal	4	9	1	top	a6	a6	i4	d	a	813
pal	4	10	1	bottom	i3	i4	i3	s	i	703
pal	4	11	1	top	a2	a2	a1	s	a	891
pal	4	12	1	top	i2	i2	i5	s	i	969
pal	4	13	1	bottom	i6	a6	i6	d	i	609
pal	4	14	1	bottom	i3	i6	i3	s	i	1281
pal	4	15	1	top	a1	a1	a3	s	a	953
pal	4	16	1	bottom	i2	i5	i2	s	i	1578
pal	4	17	1	bottom	a2	i3	a2	d	a	1094
pal	4	18	1	bottom	a6	a5	a6	s	a	9125
pal	4	19	1	top	a4	a4	a2	s	a	922
pal	4	20	1	top	i1	i1	i4	s	i	891
pal	4	21	1	bottom	i6	a2	i6	d	i	750
pal	4	22	1	top	a6	a6	a1	s	a	843
pal	4	23	1	top	i4	i4	i3	s	i	938
pal	4	24	1	bottom	i1	i6	i1	s	i	1281
pal	4	25	1	bottom	a1	a5	a1	s	a	1656
pal	4	26	1	bottom	a2	i5	a2	d	a	532
pal	4	27	1	top	i6	i6	a1	d	i	828
pal	4	28	1	top	i5	i5	a5	d	i	891
pal	4	29	1	top	i3	i3	i2	s	i	875
pal	4	30	1	bottom	i2	a2	i2	d	i	1594
pal	4	31	1	top	i1	i1	i6	s	i	891
pal	4	32	1	top	a3	a3	a4	s	a	969
pal	4	33	1	bottom	i2	a1	i2	d	i	672
pal	4	34	1	top	i1	i1	a5	d	i	750
pal	4	35	1	bottom	a4	a5	a4	s	a	531
pal	4	36	1	bottom	i6	a4	i6	d	i	625
pal	4	37	1	bottom	a6	i6	a6	d	a	640
pal	4	38	1	top	a2	a2	i4	d	a	1047
pal	4	39	1	bottom	a4	i2	a4	d	a	656
pal	4	40	1	top	i1	i1	a6	d	i	906
pal	4	41	1	top	a5	a5	i5	d	a	766
pal	4	42	1	top	a1	a1	i3	d	a	922
pal	4	43	1	bottom	i4	a3	i4	d	i	844
pal	4	44	1	bottom	a2	a5	a2	s	a	672
pal	5	1	1	bottom	a1	i3	a1	d	a	688
pal	5	2	1	bottom	a3	i2	a3	d	a	672
pal	5	3	1	top	a2	a2	a4	s	a	1078
pal	5	4	1	bottom	a1	a6	a1	s	a	625
pal	5	5	1	top	a3	a3	i3	d	a	938
pal	5	6	1	bottom	i2	a4	i2	d	i	734
pal	5	7	1	bottom	a5	a6	a5	s	a	625
pal	5	8	1	top	a5	a5	i4	d	a	734
pal	5	9	1	bottom	a3	a6	a3	s	a	656
pal	5	10	1	top	a3	a3	a1	s	a	922
pal	5	11	1	top	i5	i5	i4	s	i	1407
pal	5	12	1	top	a1	a1	a4	s	a	891
pal	5	13	1	bottom	a6	i2	a6	d	a	578
pal	5	14	1	top	i3	i3	a1	d	i	1313
pal	5	15	1	top	a6	a6	i2	d	a	734
pal	5	16	1	bottom	i3	i1	i3	s	i	922
pal	5	17	1	top	i6	i6	a4	d	i	719
pal	5	18	1	bottom	a4	a6	a4	s	a	1156
pal	5	19	1	bottom	i3	a5	i3	d	i	1000
pal	5	20	1	bottom	i4	a2	i4	d	i	656
pal	5	21	1	top	i5	i5	i2	s	i	859
pal	5	22	1	top	a2	a2	i5	d	a	750
pal	5	23	1	bottom	i6	i1	i6	s	i	735
pal	5	24	1	top	i3	i3	i1	s	i	1031
pal	5	25	1	bottom	i2	i3	i2	s	i	2125
pal	5	26	1	top	a4	a4	i6	d	a	687
pal	5	27	1	bottom	i5	i3	i5	s	i	891
pal	5	28	1	top	a2	a2	i3	d	a	750
pal	5	29	1	top	a5	a5	a4	s	a	796
pal	5	30	1	top	i2	i2	a2	d	i	734
pal	5	31	1	bottom	a2	a6	a2	s	a	703
pal	5	32	1	top	i6	i6	a5	d	i	828
pal	5	33	1	bottom	i5	a1	i5	d	i	656
pal	5	34	1	bottom	i5	a6	i5	d	i	656
pal	5	35	1	bottom	a2	i2	a2	d	a	640
pal	5	36	1	top	a1	a1	a2	s	a	1312
pal	5	37	1	bottom	i4	i6	i4	s	i	1484
pal	5	38	1	bottom	a1	i4	a1	d	a	609
pal	5	39	1	top	i3	i3	a2	d	i	688
pal	5	40	1	top	i6	i6	a6	d	i	1032
pal	5	41	1	top	i6	i6	i3	s	i	1766
pal	5	42	1	bottom	i2	a5	i2	d	i	656
pal	5	43	1	bottom	a6	i5	a6	d	a	703
pal	5	44	1	top	i4	i4	i5	s	i	844
pal	6	1	1	top	a3	a3	i1	d	a	937
pal	6	2	1	bottom	a3	i3	a3	d	a	781
pal	6	3	1	bottom	i3	a3	i3	d	i	688
pal	6	4	1	top	i4	i4	a3	d	i	718
pal	6	5	1	top	i5	i5	i6	s	i	719
pal	6	6	1	bottom	i3	i2	i3	s	i	703
pal	6	7	1	top	a6	a6	a2	s	a	750
pal	6	8	1	bottom	i3	a2	i3	d	i	625
pal	6	9	1	bottom	a5	i5	a5	d	a	641
pal	6	10	1	top	i6	i6	i4	s	i	812
pal	6	11	1	bottom	i4	a5	i4	d	i	844
pal	6	12	1	bottom	a6	i3	a6	d	a	797
pal	6	13	1	top	i4	i4	a1	d	i	781
pal	6	14	1	bottom	a3	i5	a3	d	a	672
pal	6	15	1	top	a4	a4	a3	s	a	797
pal	6	16	1	bottom	a5	i4	a5	d	a	719
pal	6	17	1	top	i5	i5	a4	d	i	781
pal	6	18	1	bottom	a4	a1	a4	s	a	812
pal	6	19	1	bottom	a3	a1	a3	s	a	656
pal	6	20	1	bottom	i6	i4	i6	s	i	641
pal	6	21	1	top	i2	i2	i3	s	i	844
pal	6	22	1	top	i1	i1	a1	d	i	921
pal	6	23	1	top	a4	a4	a1	s	a	735
pal	6	24	1	bottom	i4	i2	i4	s	i	1218
pal	6	25	1	bottom	i5	a5	i5	d	i	672
pal	6	26	1	top	a4	a4	i3	d	a	1375
pal	6	27	1	top	a5	a5	i6	d	a	735
pal	6	28	1	top	a1	a1	i6	d	a	687
pal	6	29	1	bottom	a1	i2	a1	d	a	641
pal	6	30	1	top	a2	a2	i1	d	a	1437
pal	6	31	1	bottom	i1	a5	i1	d	i	703
pal	6	32	1	bottom	a5	a1	a5	s	a	984
pal	6	33	1	top	a3	a3	a2	s	a	969
pal	6	34	1	bottom	i4	a1	i4	d	i	688
pal	6	35	1	top	i3	i3	a4	d	i	719
pal	6	36	1	top	a5	a5	i2	d	a	719
pal	6	37	1	bottom	a2	a1	a2	s	a	765
pal	6	38	1	top	a4	a4	a6	s	a	906
pal	6	39	1	top	i4	i4	i1	s	i	969
pal	6	40	1	top	i3	i3	a3	d	i	672
pal	6	41	1	bottom	i6	i2	i6	s	i	1250
pal	6	42	1	bottom	i1	i4	i1	s	i	1062
pal	6	43	1	top	i4	i4	i6	s	i	719
pal	6	44	1	bottom	a6	a1	a6	s	a	672
cleo	1	1	1	top	a3	a3	i1	d	a	2095
cleo	1	2	1	bottom	a3	i3	a3	d	a	766
cleo	1	3	1	bottom	i3	a3	i3	d	i	717
cleo	1	4	1	top	i4	i4	a3	d	i	854
cleo	1	5	1	top	i5	i5	i6	s	i	2004
cleo	1	6	1	bottom	i3	i2	i3	s	i	986
cleo	1	7	1	top	a6	a6	a2	s	a	804
cleo	1	8	1	bottom	i3	a2	i3	d	i	708
cleo	1	9	1	bottom	a5	i5	a5	d	a	653
cleo	1	10	1	top	i6	i6	i4	s	i	2319
cleo	1	11	1	bottom	i4	a5	i4	d	i	642
cleo	1	12	1	bottom	a6	i3	a6	d	a	576
cleo	1	13	1	top	i4	i4	a1	d	i	1715
cleo	1	14	1	bottom	a3	i5	a3	d	a	626
cleo	1	15	1	top	a4	a4	a3	s	a	822
cleo	1	16	1	bottom	a5	i4	a5	d	a	567
cleo	1	17	1	top	i5	i5	a4	d	i	731
cleo	1	18	1	bottom	a4	a1	a4	s	a	713
cleo	1	19	1	bottom	a3	a1	a3	s	a	698
cleo	1	20	1	bottom	i6	i4	i6	s	i	1283
cleo	1	21	1	top	i2	i2	i3	s	i	848
cleo	1	22	1	top	i1	i1	a1	d	i	693
cleo	1	23	1	top	a4	a4	a1	s	a	711
cleo	1	24	1	bottom	i4	i2	i4	s	i	1392
cleo	1	25	1	bottom	i5	a5	i5	d	i	583
cleo	1	26	1	top	a4	a4	i3	d	a	1281
cleo	1	27	1	top	a5	a5	i6	d	a	719
cleo	1	28	1	top	a1	a1	i6	d	a	736
cleo	1	29	1	bottom	a1	i2	a1	d	a	584
cleo	1	30	1	top	a2	a2	i1	d	a	684
cleo	1	31	1	bottom	i1	a5	i1	d	i	709
cleo	1	32	1	bottom	a5	a1	a5	s	a	547
cleo	1	33	1	top	a3	a3	a2	s	a	766
cleo	1	34	1	bottom	i4	a1	i4	d	i	591
cleo	1	35	1	top	i3	i3	a4	d	i	1620
cleo	1	36	1	top	a5	a5	i2	d	a	661
cleo	1	37	1	bottom	a2	a1	a2	s	a	911
cleo	1	38	1	top	a4	a4	a6	s	a	643
cleo	1	39	1	top	i4	i4	i1	s	i	767
cleo	1	40	1	top	i3	i3	a3	d	i	714
cleo	1	41	1	bottom	i6	i2	i6	s	i	1005
cleo	1	42	1	bottom	i1	i4	i1	s	i	618
cleo	1	43	1	top	i4	i4	i6	s	i	700
cleo	1	44	1	bottom	a6	a1	a6	s	a	596
cleo	2	1	1	top	a2	a2	a6	s	a	1093
cleo	2	2	1	top	i5	i5	i3	s	i	781
cleo	2	3	1	bottom	a5	a3	a5	s	a	1172
cleo	2	4	1	top	i1	i1	a3	d	i	907
cleo	2	5	0	top	i2	i2	i6	s	i	1688
cleo	2	6	1	bottom	i1	a3	i1	d	i	813
cleo	2	7	1	bottom	i1	a2	i1	d	i	781
cleo	2	8	1	top	a3	a3	i2	d	a	750
cleo	2	9	1	bottom	a6	a3	a6	s	a	609
cleo	2	10	1	top	i3	i3	i4	s	i	1515
cleo	2	11	1	top	i3	i3	a6	d	i	1016
cleo	2	12	1	bottom	i2	i6	i2	s	i	734
cleo	2	13	1	top	a5	a5	a6	s	a	2906
cleo	2	14	1	bottom	i1	i2	i1	s	i	656
cleo	2	15	1	bottom	i4	i1	i4	s	i	906
cleo	2	16	1	top	a4	a4	i2	d	a	2140
cleo	2	17	1	top	i2	i2	a1	d	i	1937
cleo	2	18	1	top	a3	a3	i6	d	a	2359
cleo	2	19	1	bottom	a3	i6	a3	d	a	578
cleo	2	20	1	top	i4	i4	a6	d	i	1844
cleo	2	21	1	top	a5	a5	a1	s	a	1703
cleo	2	22	1	top	a1	a1	a6	s	a	1734
cleo	2	23	1	bottom	a4	a3	a4	s	a	2063
cleo	2	24	1	bottom	i3	i5	i3	s	i	875
cleo	2	25	1	top	a6	a6	a3	s	a	719
cleo	2	26	1	bottom	a1	a3	a1	s	a	859
cleo	2	27	1	bottom	a6	i1	a6	d	a	625
cleo	2	28	1	top	i6	i6	i1	s	i	1516
cleo	2	29	1	top	i4	i4	i2	s	i	3563
cleo	2	30	1	top	i2	i2	a5	d	i	750
cleo	2	31	1	bottom	a5	i1	a5	d	a	656
cleo	2	32	1	bottom	i4	a6	i4	d	i	625
cleo	2	33	1	bottom	i5	i4	i5	s	i	688
cleo	2	34	1	top	a4	a4	i4	d	a	1516
cleo	2	35	1	bottom	a5	i6	a5	d	a	578
cleo	2	36	1	bottom	i5	a3	i5	d	i	546
cleo	2	37	1	top	a1	a1	i5	d	a	1828
cleo	2	38	1	bottom	i2	a3	i2	d	i	875
cleo	2	39	1	bottom	a2	a3	a2	s	a	922
cleo	2	40	1	top	i5	i5	a1	d	i	1562
cleo	2	41	1	bottom	i1	a1	i1	d	i	578
cleo	2	42	1	bottom	a5	i3	a5	d	a	765
cleo	2	43	1	top	a3	a3	i5	d	a	1656
cleo	2	44	1	bottom	a5	i2	a5	d	a	1328
cleo	3	1	1	bottom	a4	i1	a4	d	a	728
cleo	3	2	1	top	a2	a2	a5	s	a	701
cleo	3	3	1	bottom	a5	a4	a5	s	a	1362
cleo	3	4	1	bottom	i5	a4	i5	d	i	625
cleo	3	5	1	top	a2	a2	i6	d	a	753
cleo	3	6	1	top	a6	a6	i3	d	a	684
cleo	3	7	1	top	a1	a1	i1	d	a	717
cleo	3	8	1	bottom	i3	a6	i3	d	i	659
cleo	3	9	1	top	a5	a5	a2	s	a	611
cleo	3	10	1	bottom	a4	i6	a4	d	a	552
cleo	3	11	1	bottom	a6	i4	a6	d	a	513
cleo	3	12	1	top	i3	i3	i5	s	i	744
cleo	3	13	1	bottom	a2	a4	a2	s	a	557
cleo	3	14	1	top	a1	a1	a5	s	a	736
cleo	3	15	1	bottom	a3	i4	a3	d	a	578
cleo	3	16	1	bottom	i2	a6	i2	d	i	498
cleo	3	17	1	top	a5	a5	a3	s	a	699
cleo	3	18	1	top	i5	i5	a2	d	i	638
cleo	3	19	1	bottom	a1	a4	a1	s	a	577
cleo	3	20	1	bottom	i6	a3	i6	d	i	541
cleo	3	21	1	top	a4	a4	a5	s	a	1441
cleo	3	22	1	top	a6	a6	i1	d	a	1419
cleo	3	23	1	bottom	a3	a4	a3	s	a	638
cleo	3	24	1	top	i2	i2	a3	d	i	699
cleo	3	25	1	bottom	i3	a1	i3	d	i	860
cleo	3	26	1	top	i5	i5	a3	d	i	689
cleo	3	27	1	top	i5	i5	i1	s	i	744
cleo	3	28	1	top	a3	a3	i4	d	a	711
cleo	3	29	1	bottom	i4	i3	i4	s	i	572
cleo	3	30	1	bottom	i2	i1	i2	s	i	695
cleo	3	31	1	top	a1	a1	i2	d	a	706
cleo	3	32	1	bottom	i6	i3	i6	s	i	586
cleo	3	33	1	bottom	i5	a2	i5	d	i	570
cleo	3	34	1	top	i6	i6	a2	d	i	709
cleo	3	35	1	bottom	a1	i6	a1	d	a	582
cleo	3	36	1	bottom	a2	i6	a2	d	a	537
cleo	3	37	1	top	i2	i2	i1	s	i	813
cleo	3	38	1	top	i1	i1	a4	d	i	634
cleo	3	39	1	bottom	i5	i6	i5	s	i	580
cleo	3	40	1	top	i4	i4	a4	d	i	720
cleo	3	41	1	bottom	i4	i5	i4	s	i	627
cleo	3	42	1	bottom	a6	a4	a6	s	a	594
cleo	3	43	1	top	i1	i1	i5	s	i	719
cleo	3	44	0	top	i2	i2	i4	s	i	1085
cleo	4	1	1	top	i3	i3	a5	d	i	875
cleo	4	2	1	bottom	a3	a5	a3	s	a	688
cleo	4	3	1	bottom	a1	i1	a1	d	a	657
cleo	4	4	1	bottom	a4	i4	a4	d	a	922
cleo	4	5	1	top	i2	i2	a6	d	i	1734
cleo	4	6	0	bottom	i2	i4	i2	s	i	1203
cleo	4	7	1	top	a6	a6	i5	d	a	735
cleo	4	8	1	top	a4	a4	i1	d	a	687
cleo	4	9	1	top	a6	a6	i4	d	a	609
cleo	4	10	1	bottom	i3	i4	i3	s	i	1047
cleo	4	11	1	top	a2	a2	a1	s	a	703
cleo	4	12	1	top	i2	i2	i5	s	i	781
cleo	4	13	1	bottom	i6	a6	i6	d	i	641
cleo	4	14	1	bottom	i3	i6	i3	s	i	1141
cleo	4	15	1	top	a1	a1	a3	s	a	922
cleo	4	16	1	bottom	i2	i5	i2	s	i	1156
cleo	4	17	1	bottom	a2	i3	a2	d	a	547
cleo	4	18	1	bottom	a6	a5	a6	s	a	547
cleo	4	19	1	top	a4	a4	a2	s	a	766
cleo	4	20	1	top	i1	i1	i4	s	i	813
cleo	4	21	1	bottom	i6	a2	i6	d	i	516
cleo	4	22	1	top	a6	a6	a1	s	a	765
cleo	4	23	1	top	i4	i4	i3	s	i	797
cleo	4	24	1	bottom	i1	i6	i1	s	i	609
cleo	4	25	1	bottom	a1	a5	a1	s	a	593
cleo	4	26	1	bottom	a2	i5	a2	d	a	578
cleo	4	27	1	top	i6	i6	a1	d	i	797
cleo	4	28	1	top	i5	i5	a5	d	i	657
cleo	4	29	1	top	i3	i3	i2	s	i	812
cleo	4	30	1	bottom	i2	a2	i2	d	i	516
cleo	4	31	1	top	i1	i1	i6	s	i	1406
cleo	4	32	1	top	a3	a3	a4	s	a	735
cleo	4	33	1	bottom	i2	a1	i2	d	i	547
cleo	4	34	1	top	i1	i1	a5	d	i	672
cleo	4	35	1	bottom	a4	a5	a4	s	a	547
cleo	4	36	1	bottom	i6	a4	i6	d	i	547
cleo	4	37	1	bottom	a6	i6	a6	d	a	562
cleo	4	38	1	top	a2	a2	i4	d	a	703
cleo	4	39	1	bottom	a4	i2	a4	d	a	563
cleo	4	40	1	top	i1	i1	a6	d	i	766
cleo	4	41	1	top	a5	a5	i5	d	a	734
cleo	4	42	1	top	a1	a1	i3	d	a	735
cleo	4	43	1	bottom	i4	a3	i4	d	i	547
cleo	4	44	1	bottom	a2	a5	a2	s	a	593
cleo	5	1	1	bottom	a1	i3	a1	d	a	750
cleo	5	2	1	bottom	a3	i2	a3	d	a	578
cleo	5	3	1	top	a2	a2	a4	s	a	891
cleo	5	4	1	bottom	a1	a6	a1	s	a	531
cleo	5	5	1	top	a3	a3	i3	d	a	766
cleo	5	6	1	bottom	i2	a4	i2	d	i	688
cleo	5	7	1	bottom	a5	a6	a5	s	a	562
cleo	5	8	1	top	a5	a5	i4	d	a	797
cleo	5	9	1	bottom	a3	a6	a3	s	a	984
cleo	5	10	1	top	a3	a3	a1	s	a	938
cleo	5	11	1	top	i5	i5	i4	s	i	1484
cleo	5	12	1	top	a1	a1	a4	s	a	906
cleo	5	13	1	bottom	a6	i2	a6	d	a	797
cleo	5	14	1	top	i3	i3	a1	d	i	829
cleo	5	15	1	top	a6	a6	i2	d	a	828
cleo	5	16	1	bottom	i3	i1	i3	s	i	672
cleo	5	17	1	top	i6	i6	a4	d	i	750
cleo	5	18	1	bottom	a4	a6	a4	s	a	797
cleo	5	19	1	bottom	i3	a5	i3	d	i	703
cleo	5	20	1	bottom	i4	a2	i4	d	i	656
cleo	5	21	1	top	i5	i5	i2	s	i	1781
cleo	5	22	1	top	a2	a2	i5	d	a	797
cleo	5	23	1	bottom	i6	i1	i6	s	i	906
cleo	5	24	1	top	i3	i3	i1	s	i	797
cleo	5	25	1	bottom	i2	i3	i2	s	i	609
cleo	5	26	1	top	a4	a4	i6	d	a	1563
cleo	5	27	1	bottom	i5	i3	i5	s	i	515
cleo	5	28	1	top	a2	a2	i3	d	a	782
cleo	5	29	1	top	a5	a5	a4	s	a	703
cleo	5	30	1	top	i2	i2	a2	d	i	766
cleo	5	31	1	bottom	a2	a6	a2	s	a	609
cleo	5	32	1	top	i6	i6	a5	d	i	766
cleo	5	33	1	bottom	i5	a1	i5	d	i	562
cleo	5	34	1	bottom	i5	a6	i5	d	i	578
cleo	5	35	1	bottom	a2	i2	a2	d	a	563
cleo	5	36	1	top	a1	a1	a2	s	a	1500
cleo	5	37	1	bottom	i4	i6	i4	s	i	640
cleo	5	38	1	bottom	a1	i4	a1	d	a	547
cleo	5	39	1	top	i3	i3	a2	d	i	781
cleo	5	40	1	top	i6	i6	a6	d	i	1093
cleo	5	41	1	top	i6	i6	i3	s	i	844
cleo	5	42	1	bottom	i2	a5	i2	d	i	625
cleo	5	43	1	bottom	a6	i5	a6	d	a	656
cleo	5	44	1	top	i4	i4	i5	s	i	1609
cleo	6	1	1	top	a3	a3	i1	d	a	633
cleo	6	2	1	bottom	a3	i3	a3	d	a	580
cleo	6	3	1	bottom	i3	a3	i3	d	i	726
cleo	6	4	1	top	i4	i4	a3	d	i	918
cleo	6	5	1	top	i5	i5	i6	s	i	872
cleo	6	6	1	bottom	i3	i2	i3	s	i	748
cleo	6	7	1	top	a6	a6	a2	s	a	578
cleo	6	8	1	bottom	i3	a2	i3	d	i	672
cleo	6	9	1	bottom	a5	i5	a5	d	a	672
cleo	6	10	1	top	i6	i6	i4	s	i	1609
cleo	6	11	1	bottom	i4	a5	i4	d	i	563
cleo	6	12	1	bottom	a6	i3	a6	d	a	500
cleo	6	13	1	top	i4	i4	a1	d	i	844
cleo	6	14	1	bottom	a3	i5	a3	d	a	563
cleo	6	15	1	top	a4	a4	a3	s	a	860
cleo	6	16	1	bottom	a5	i4	a5	d	a	610
cleo	6	17	1	top	i5	i5	a4	d	i	750
cleo	6	18	1	bottom	a4	a1	a4	s	a	547
cleo	6	19	1	bottom	a3	a1	a3	s	a	593
cleo	6	20	1	bottom	i6	i4	i6	s	i	688
cleo	6	21	1	top	i2	i2	i3	s	i	812
cleo	6	22	1	top	i1	i1	a1	d	i	813
cleo	6	23	1	top	a4	a4	a1	s	a	875
cleo	6	24	1	bottom	i4	i2	i4	s	i	625
cleo	6	25	1	bottom	i5	a5	i5	d	i	547
cleo	6	26	1	top	a4	a4	i3	d	a	812
cleo	6	27	1	top	a5	a5	i6	d	a	844
cleo	6	28	1	top	a1	a1	i6	d	a	750
cleo	6	29	1	bottom	a1	i2	a1	d	a	609
cleo	6	30	1	top	a2	a2	i1	d	a	797
cleo	6	31	1	bottom	i1	a5	i1	d	i	515
cleo	6	32	1	bottom	a5	a1	a5	s	a	640
cleo	6	33	1	top	a3	a3	a2	s	a	984
cleo	6	34	1	bottom	i4	a1	i4	d	i	594
cleo	6	35	1	top	i3	i3	a4	d	i	765
cleo	6	36	1	top	a5	a5	i2	d	a	782
cleo	6	37	1	bottom	a2	a1	a2	s	a	562
cleo	6	38	1	top	a4	a4	a6	s	a	813
cleo	6	39	1	top	i4	i4	i1	s	i	844
cleo	6	40	1	top	i3	i3	a3	d	i	828
cleo	6	41	1	bottom	i6	i2	i6	s	i	703
cleo	6	42	1	bottom	i1	i4	i1	s	i	609
cleo	6	43	1	top	i4	i4	i6	s	i	1984
cleo	6	44	1	bottom	a6	a1	a6	s	a	641
ayumu	1	1	1	top	a3	a3	i1	d	a	907
ayumu	1	2	1	bottom	a3	i3	a3	d	a	1093
ayumu	1	3	1	bottom	i3	a3	i3	d	i	672
ayumu	1	4	1	top	i4	i4	a3	d	i	1359
ayumu	1	5	0	top	i5	i5	i6	s	i	2422
ayumu	1	6	1	bottom	i3	i2	i3	s	i	922
ayumu	1	7	1	top	a6	a6	a2	s	a	750
ayumu	1	8	1	bottom	i3	a2	i3	d	i	703
ayumu	1	9	1	bottom	a5	i5	a5	d	a	1078
ayumu	1	10	0	top	i6	i6	i4	s	i	6406
ayumu	1	11	1	bottom	i4	a5	i4	d	i	844
ayumu	1	12	1	bottom	a6	i3	a6	d	a	563
ayumu	1	13	1	top	i4	i4	a1	d	i	2297
ayumu	1	14	1	bottom	a3	i5	a3	d	a	703
ayumu	1	15	1	top	a4	a4	a3	s	a	2281
ayumu	1	16	1	bottom	a5	i4	a5	d	a	704
ayumu	1	17	1	top	i5	i5	a4	d	i	657
ayumu	1	18	1	bottom	a4	a1	a4	s	a	1375
ayumu	1	19	1	bottom	a3	a1	a3	s	a	672
ayumu	1	20	1	bottom	i6	i4	i6	s	i	641
ayumu	1	21	0	top	i2	i2	i3	s	i	718
ayumu	1	22	1	top	i1	i1	a1	d	i	719
ayumu	1	23	1	top	a4	a4	a1	s	a	765
ayumu	1	24	1	bottom	i4	i2	i4	s	i	1094
ayumu	1	25	1	bottom	i5	a5	i5	d	i	719
ayumu	1	26	1	top	a4	a4	i3	d	a	735
ayumu	1	27	1	top	a5	a5	i6	d	a	765
ayumu	1	28	1	top	a1	a1	i6	d	a	672
ayumu	1	29	1	bottom	a1	i2	a1	d	a	953
ayumu	1	30	1	top	a2	a2	i1	d	a	750
ayumu	1	31	1	bottom	i1	a5	i1	d	i	984
ayumu	1	32	1	bottom	a5	a1	a5	s	a	1047
ayumu	1	33	1	top	a3	a3	a2	s	a	1312
ayumu	1	34	1	bottom	i4	a1	i4	d	i	954
ayumu	1	35	1	top	i3	i3	a4	d	i	875
ayumu	1	36	1	top	a5	a5	i2	d	a	750
ayumu	1	37	1	bottom	a2	a1	a2	s	a	2094
ayumu	1	38	1	top	a4	a4	a6	s	a	891
ayumu	1	39	1	top	i4	i4	i1	s	i	1766
ayumu	1	40	1	top	i3	i3	a3	d	i	734
ayumu	1	41	0	bottom	i6	i2	i6	s	i	687
ayumu	1	42	1	bottom	i1	i4	i1	s	i	812
ayumu	1	43	1	top	i4	i4	i6	s	i	1063
ayumu	1	44	1	bottom	a6	a1	a6	s	a	906
ayumu	2	1	1	top	a6	a6	i6	d	a	688
ayumu	2	2	1	top	a5	a5	i1	d	a	1031
ayumu	2	3	1	bottom	i1	a4	i1	d	i	1469
ayumu	2	4	1	top	a2	a2	i2	d	a	719
ayumu	2	5	0	bottom	a4	a2	a4	s	a	1094
ayumu	2	6	1	bottom	a1	a2	a1	s	a	1125
ayumu	2	7	1	bottom	i1	a6	i1	d	i	1125
ayumu	2	8	1	top	a6	a6	a4	s	a	906
ayumu	2	9	1	top	i5	i5	a6	d	i	609
ayumu	2	10	1	top	i6	i6	a3	d	i	656
ayumu	2	11	0	bottom	i5	i2	i5	s	i	688
ayumu	2	12	1	bottom	a3	i1	a3	d	a	750
ayumu	2	13	1	bottom	i1	i3	i1	s	i	766
ayumu	2	14	1	top	i1	i1	a2	d	i	688
ayumu	2	15	1	top	i4	i4	a2	d	i	984
ayumu	2	16	1	bottom	i6	i5	i6	s	i	1343
ayumu	2	17	1	top	i6	i6	i2	s	i	782
ayumu	2	18	1	top	a3	a3	a5	s	a	843
ayumu	2	19	1	bottom	i6	a5	i6	d	i	625
ayumu	2	20	1	top	i4	i4	a5	d	i	2891
ayumu	2	21	1	bottom	a5	a2	a5	s	a	703
ayumu	2	22	1	bottom	a3	a2	a3	s	a	735
ayumu	2	23	1	top	a5	a5	i3	d	a	1015
ayumu	2	24	1	bottom	a2	i4	a2	d	a	656
ayumu	2	25	1	bottom	i1	i5	i1	s	i	4984
ayumu	2	26	1	bottom	a4	i5	a4	d	a	609
ayumu	2	27	0	top	i6	i6	i5	s	i	609
ayumu	2	28	1	top	i3	i3	i6	s	i	1532
ayumu	2	29	1	bottom	a1	i5	a1	d	a	641
ayumu	2	30	1	top	a4	a4	i5	d	a	1312
ayumu	2	31	1	top	i1	i1	i2	s	i	750
ayumu	2	32	1	bottom	i6	a1	i6	d	i	703
ayumu	2	33	1	top	i1	i1	i3	s	i	766
ayumu	2	34	0	top	a3	a3	a6	s	a	11016
ayumu	2	35	1	bottom	a2	i1	a2	d	a	703
ayumu	2	36	1	top	a1	a1	i4	d	a	734
ayumu	2	37	1	bottom	i5	i1	i5	s	i	719
ayumu	2	38	1	bottom	a6	a2	a6	s	a	656
ayumu	2	39	1	top	a6	a6	a5	s	a	703
ayumu	2	40	1	bottom	a4	i3	a4	d	a	641
ayumu	2	41	1	top	i2	i2	a4	d	i	703
ayumu	2	42	1	bottom	i3	a4	i3	d	i	625
ayumu	2	43	1	top	a2	a2	a3	s	a	1453
ayumu	2	44	1	bottom	i4	a4	i4	d	i	672
ayumu	3	1	1	top	a2	a2	a6	s	a	828
ayumu	3	2	1	top	i5	i5	i3	s	i	703
ayumu	3	3	1	bottom	a5	a3	a5	s	a	829
ayumu	3	4	1	top	i1	i1	a3	d	i	750
ayumu	3	5	0	top	i2	i2	i6	s	i	1297
ayumu	3	6	1	bottom	i1	a3	i1	d	i	891
ayumu	3	7	1	bottom	i1	a2	i1	d	i	656
ayumu	3	8	1	top	a3	a3	i2	d	a	719
ayumu	3	9	1	bottom	a6	a3	a6	s	a	1062
ayumu	3	10	1	top	i3	i3	i4	s	i	656
ayumu	3	11	1	top	i3	i3	a6	d	i	609
ayumu	3	12	1	bottom	i2	i6	i2	s	i	657
ayumu	3	13	1	top	a5	a5	a6	s	a	1094
ayumu	3	14	1	bottom	i1	i2	i1	s	i	704
ayumu	3	15	0	bottom	i4	i1	i4	s	i	719
ayumu	3	16	1	top	a4	a4	i2	d	a	4390
ayumu	3	17	1	top	i2	i2	a1	d	i	859
ayumu	3	18	1	top	a3	a3	i6	d	a	656
ayumu	3	19	1	bottom	a3	i6	a3	d	a	719
ayumu	3	20	1	top	i4	i4	a6	d	i	750
ayumu	3	21	1	top	a5	a5	a1	s	a	891
ayumu	3	22	1	top	a1	a1	a6	s	a	891
ayumu	3	23	1	bottom	a4	a3	a4	s	a	844
ayumu	3	24	1	bottom	i3	i5	i3	s	i	672
ayumu	3	25	1	top	a6	a6	a3	s	a	703
ayumu	3	26	1	bottom	a1	a3	a1	s	a	860
ayumu	3	27	1	bottom	a6	i1	a6	d	a	641
ayumu	3	28	1	top	i6	i6	i1	s	i	2797
ayumu	3	29	0	top	i4	i4	i2	s	i	2094
ayumu	3	30	1	top	i2	i2	a5	d	i	937
ayumu	3	31	1	bottom	a5	i1	a5	d	a	641
ayumu	3	32	1	bottom	i4	a6	i4	d	i	688
ayumu	3	33	1	bottom	i5	i4	i5	s	i	672
ayumu	3	34	1	top	a4	a4	i4	d	a	750
ayumu	3	35	1	bottom	a5	i6	a5	d	a	672
ayumu	3	36	1	bottom	i5	a3	i5	d	i	641
ayumu	3	37	1	top	a1	a1	i5	d	a	812
ayumu	3	38	1	bottom	i2	a3	i2	d	i	610
ayumu	3	39	1	bottom	a2	a3	a2	s	a	1125
ayumu	3	40	1	top	i5	i5	a1	d	i	1203
ayumu	3	41	1	bottom	i1	a1	i1	d	i	875
ayumu	3	42	1	bottom	a5	i3	a5	d	a	625
ayumu	3	43	1	top	a3	a3	i5	d	a	688
ayumu	3	44	1	bottom	a5	i2	a5	d	a	718
ayumu	4	1	1	bottom	a4	i1	a4	d	a	750
ayumu	4	2	1	top	a2	a2	a5	s	a	907
ayumu	4	3	1	bottom	a5	a4	a5	s	a	1156
ayumu	4	4	1	bottom	i5	a4	i5	d	i	656
ayumu	4	5	1	top	a2	a2	i6	d	a	796
ayumu	4	6	1	top	a6	a6	i3	d	a	656
ayumu	4	7	1	top	a1	a1	i1	d	a	703
ayumu	4	8	1	bottom	i3	a6	i3	d	i	641
ayumu	4	9	1	top	a5	a5	a2	s	a	672
ayumu	4	10	1	bottom	a4	i6	a4	d	a	1000
ayumu	4	11	1	bottom	a6	i4	a6	d	a	844
ayumu	4	12	1	top	i3	i3	i5	s	i	844
ayumu	4	13	1	bottom	a2	a4	a2	s	a	578
ayumu	4	14	1	top	a1	a1	a5	s	a	1188
ayumu	4	15	1	bottom	a3	i4	a3	d	a	1032
ayumu	4	16	1	bottom	i2	a6	i2	d	i	672
ayumu	4	17	1	top	a5	a5	a3	s	a	1078
ayumu	4	18	1	top	i5	i5	a2	d	i	610
ayumu	4	19	1	bottom	a1	a4	a1	s	a	1594
ayumu	4	20	1	bottom	i6	a3	i6	d	i	625
ayumu	4	21	1	top	a4	a4	a5	s	a	1250
ayumu	4	22	1	top	a6	a6	i1	d	a	859
ayumu	4	23	1	bottom	a3	a4	a3	s	a	1375
ayumu	4	24	1	top	i2	i2	a3	d	i	844
ayumu	4	25	1	bottom	i3	a1	i3	d	i	656
ayumu	4	26	1	top	i5	i5	a3	d	i	1281
ayumu	4	27	0	top	i5	i5	i1	s	i	703
ayumu	4	28	1	top	a3	a3	i4	d	a	1125
ayumu	4	29	1	bottom	i4	i3	i4	s	i	719
ayumu	4	30	1	bottom	i2	i1	i2	s	i	641
ayumu	4	31	1	top	a1	a1	i2	d	a	1063
ayumu	4	32	0	bottom	i6	i3	i6	s	i	1172
ayumu	4	33	1	bottom	i5	a2	i5	d	i	609
ayumu	4	34	1	top	i6	i6	a2	d	i	656
ayumu	4	35	1	bottom	a1	i6	a1	d	a	610
ayumu	4	36	1	bottom	a2	i6	a2	d	a	656
ayumu	4	37	0	top	i2	i2	i1	s	i	765
ayumu	4	38	1	top	i1	i1	a4	d	i	812
ayumu	4	39	1	bottom	i5	i6	i5	s	i	672
ayumu	4	40	1	top	i4	i4	a4	d	i	844
ayumu	4	41	1	bottom	i4	i5	i4	s	i	750
ayumu	4	42	1	bottom	a6	a4	a6	s	a	765
ayumu	4	43	1	top	i1	i1	i5	s	i	1813
ayumu	4	44	1	top	i2	i2	i4	s	i	1844
ayumu	5	1	1	top	i3	i3	a5	d	i	1015
ayumu	5	2	1	bottom	a3	a5	a3	s	a	687
ayumu	5	3	1	bottom	a1	i1	a1	d	a	968
ayumu	5	4	1	bottom	a4	i4	a4	d	a	797
ayumu	5	5	1	top	i2	i2	a6	d	i	875
ayumu	5	6	1	bottom	i2	i4	i2	s	i	657
ayumu	5	7	1	top	a6	a6	i5	d	a	1156
ayumu	5	8	1	top	a4	a4	i1	d	a	875
ayumu	5	9	1	top	a6	a6	i4	d	a	718
ayumu	5	10	1	bottom	i3	i4	i3	s	i	875
ayumu	5	11	1	top	a2	a2	a1	s	a	750
ayumu	5	12	1	top	i2	i2	i5	s	i	891
ayumu	5	13	1	bottom	i6	a6	i6	d	i	641
ayumu	5	14	1	bottom	i3	i6	i3	s	i	734
ayumu	5	15	1	top	a1	a1	a3	s	a	828
ayumu	5	16	1	bottom	i2	i5	i2	s	i	1515
ayumu	5	17	1	bottom	a2	i3	a2	d	a	687
ayumu	5	18	1	bottom	a6	a5	a6	s	a	797
ayumu	5	19	1	top	a4	a4	a2	s	a	2016
ayumu	5	20	1	top	i1	i1	i4	s	i	1343
ayumu	5	21	1	bottom	i6	a2	i6	d	i	656
ayumu	5	22	1	top	a6	a6	a1	s	a	781
ayumu	5	23	0	top	i4	i4	i3	s	i	657
ayumu	5	24	1	bottom	i1	i6	i1	s	i	672
ayumu	5	25	1	bottom	a1	a5	a1	s	a	969
ayumu	5	26	1	bottom	a2	i5	a2	d	a	641
ayumu	5	27	1	top	i6	i6	a1	d	i	1390
ayumu	5	28	1	top	i5	i5	a5	d	i	1375
ayumu	5	29	1	top	i3	i3	i2	s	i	859
ayumu	5	30	1	bottom	i2	a2	i2	d	i	672
ayumu	5	31	1	top	i1	i1	i6	s	i	1109
ayumu	5	32	1	top	a3	a3	a4	s	a	1047
ayumu	5	33	1	bottom	i2	a1	i2	d	i	734
ayumu	5	34	1	top	i1	i1	a5	d	i	734
ayumu	5	35	0	bottom	a4	a5	a4	s	a	1547
ayumu	5	36	1	bottom	i6	a4	i6	d	i	750
ayumu	5	37	1	bottom	a6	i6	a6	d	a	609
ayumu	5	38	1	top	a2	a2	i4	d	a	703
ayumu	5	39	1	bottom	a4	i2	a4	d	a	703
ayumu	5	40	1	top	i1	i1	a6	d	i	687
ayumu	5	41	1	top	a5	a5	i5	d	a	703
ayumu	5	42	1	top	a1	a1	i3	d	a	812
ayumu	5	43	1	bottom	i4	a3	i4	d	i	640
ayumu	5	44	1	bottom	a2	a5	a2	s	a	1360
ayumu	6	1	1	bottom	a1	i3	a1	d	a	1625
ayumu	6	2	1	bottom	a3	i2	a3	d	a	640
ayumu	6	3	1	top	a2	a2	a4	s	a	781
ayumu	6	4	1	bottom	a1	a6	a1	s	a	953
ayumu	6	5	1	top	a3	a3	i3	d	a	750
ayumu	6	6	1	bottom	i2	a4	i2	d	i	610
ayumu	6	7	1	bottom	a5	a6	a5	s	a	843
ayumu	6	8	1	top	a5	a5	i4	d	a	734
ayumu	6	9	1	bottom	a3	a6	a3	s	a	734
ayumu	6	10	1	top	a3	a3	a1	s	a	1234
ayumu	6	11	0	top	i5	i5	i4	s	i	765
ayumu	6	12	1	top	a1	a1	a4	s	a	1109
ayumu	6	13	1	bottom	a6	i2	a6	d	a	687
ayumu	6	14	1	top	i3	i3	a1	d	i	1985
ayumu	6	15	1	top	a6	a6	i2	d	a	718
ayumu	6	16	1	bottom	i3	i1	i3	s	i	860
ayumu	6	17	1	top	i6	i6	a4	d	i	766
ayumu	6	18	1	bottom	a4	a6	a4	s	a	1218
ayumu	6	19	1	bottom	i3	a5	i3	d	i	938
ayumu	6	20	1	bottom	i4	a2	i4	d	i	594
ayumu	6	21	1	top	i5	i5	i2	s	i	2969
ayumu	6	22	1	top	a2	a2	i5	d	a	1219
ayumu	6	23	1	bottom	i6	i1	i6	s	i	1360
ayumu	6	24	1	top	i3	i3	i1	s	i	2156
ayumu	6	25	1	bottom	i2	i3	i2	s	i	1140
ayumu	6	26	1	top	a4	a4	i6	d	a	1047
ayumu	6	27	1	bottom	i5	i3	i5	s	i	1187
ayumu	6	28	1	top	a2	a2	i3	d	a	938
ayumu	6	29	1	top	a5	a5	a4	s	a	969
ayumu	6	30	1	top	i2	i2	a2	d	i	1781
ayumu	6	31	1	bottom	a2	a6	a2	s	a	797
ayumu	6	32	1	top	i6	i6	a5	d	i	1344
ayumu	6	33	1	bottom	i5	a1	i5	d	i	625
ayumu	6	34	1	bottom	i5	a6	i5	d	i	625
ayumu	6	35	1	bottom	a2	i2	a2	d	a	672
ayumu	6	36	1	top	a1	a1	a2	s	a	1094
ayumu	6	37	1	bottom	i4	i6	i4	s	i	703
ayumu	6	38	1	bottom	a1	i4	a1	d	a	703
ayumu	6	39	1	top	i3	i3	a2	d	i	875
ayumu	6	40	1	top	i6	i6	a6	d	i	2234
ayumu	6	41	1	top	i6	i6	i3	s	i	1422
ayumu	6	42	1	bottom	i2	a5	i2	d	i	656
ayumu	6	43	1	bottom	a6	i5	a6	d	a	593
ayumu	6	44	1	top	i4	i4	i5	s	i	1234

## Sheet: horizontal
id	Session	No.tr	Corr or Err	position	Sample image	Comp_left	Comp_right	Same	Age	Response time
ai	1	1	1	left	a2	a2	a6	s	a	672
ai	1	2	1	left	i5	i5	i3	s	i	625
ai	1	3	1	right	a5	a3	a5	s	a	641
ai	1	4	1	left	i1	i1	a3	d	i	656
ai	1	5	1	left	i2	i2	i6	s	i	1672
ai	1	6	1	right	i1	a3	i1	d	i	579
ai	1	7	1	right	i1	a2	i1	d	i	562
ai	1	8	1	left	a3	a3	i2	d	a	828
ai	1	9	1	right	a6	a3	a6	s	a	734
ai	1	10	0	left	i3	i3	i4	s	i	594
ai	1	11	1	left	i3	i3	a6	d	i	640
ai	1	12	1	right	i2	i6	i2	s	i	1078
ai	1	13	1	left	a5	a5	a6	s	a	625
ai	1	14	1	right	i1	i2	i1	s	i	688
ai	1	15	1	right	i4	i1	i4	s	i	625
ai	1	16	1	left	a4	a4	i2	d	a	625
ai	1	17	1	left	i2	i2	a1	d	i	610
ai	1	18	1	left	a3	a3	i6	d	a	703
ai	1	19	1	right	a3	i6	a3	d	a	656
ai	1	20	1	left	i4	i4	a6	d	i	610
ai	1	21	1	left	a5	a5	a1	s	a	813
ai	1	22	1	left	a1	a1	a6	s	a	672
ai	1	23	1	right	a4	a3	a4	s	a	672
ai	1	24	1	right	i3	i5	i3	s	i	625
ai	1	25	1	left	a6	a6	a3	s	a	657
ai	1	26	1	right	a1	a3	a1	s	a	672
ai	1	27	1	right	a6	i1	a6	d	a	547
ai	1	28	1	left	i6	i6	i1	s	i	969
ai	1	29	0	left	i4	i4	i2	s	i	578
ai	1	30	1	left	i2	i2	a5	d	i	610
ai	1	31	1	right	a5	i1	a5	d	a	641
ai	1	32	1	right	i4	a6	i4	d	i	547
ai	1	33	1	right	i5	i4	i5	s	i	594
ai	1	34	1	left	a4	a4	i4	d	a	656
ai	1	35	1	right	a5	i6	a5	d	a	547
ai	1	36	1	right	i5	a3	i5	d	i	578
ai	1	37	1	left	a1	a1	i5	d	a	704
ai	1	38	1	right	i2	a3	i2	d	i	609
ai	1	39	1	right	a2	a3	a2	s	a	781
ai	1	40	1	left	i5	i5	a1	d	i	656
ai	1	41	1	right	i1	a1	i1	d	i	547
ai	1	42	1	right	a5	i3	a5	d	a	610
ai	1	43	1	left	a3	a3	i5	d	a	641
ai	1	44	1	right	a5	i2	a5	d	a	547
ai	2	1	1	right	a4	i1	a4	d	a	640
ai	2	2	1	left	a2	a2	a5	s	a	641
ai	2	3	1	right	a5	a4	a5	s	a	1125
ai	2	4	1	right	i5	a4	i5	d	i	516
ai	2	5	1	left	a2	a2	i6	d	a	672
ai	2	6	1	left	a6	a6	i3	d	a	641
ai	2	7	1	left	a1	a1	i1	d	a	985
ai	2	8	1	right	i3	a6	i3	d	i	1079
ai	2	9	1	left	a5	a5	a2	s	a	687
ai	2	10	1	right	a4	i6	a4	d	a	609
ai	2	11	1	right	a6	i4	a6	d	a	531
ai	2	12	0	left	i3	i3	i5	s	i	547
ai	2	13	1	right	a2	a4	a2	s	a	1141
ai	2	14	1	left	a1	a1	a5	s	a	672
ai	2	15	1	right	a3	i4	a3	d	a	828
ai	2	16	1	right	i2	a6	i2	d	i	547
ai	2	17	0	left	a5	a5	a3	s	a	719
ai	2	18	1	left	i5	i5	a2	d	i	625
ai	2	19	1	right	a1	a4	a1	s	a	625
ai	2	20	1	right	i6	a3	i6	d	i	609
ai	2	21	1	left	a4	a4	a5	s	a	688
ai	2	22	1	left	a6	a6	i1	d	a	656
ai	2	23	1	right	a3	a4	a3	s	a	593
ai	2	24	1	left	i2	i2	a3	d	i	657
ai	2	25	1	right	i3	a1	i3	d	i	500
ai	2	26	1	left	i5	i5	a3	d	i	640
ai	2	27	1	left	i5	i5	i1	s	i	640
ai	2	28	1	left	a3	a3	i4	d	a	688
ai	2	29	1	right	i4	i3	i4	s	i	610
ai	2	30	1	right	i2	i1	i2	s	i	641
ai	2	31	1	left	a1	a1	i2	d	a	656
ai	2	32	1	right	i6	i3	i6	s	i	594
ai	2	33	1	right	i5	a2	i5	d	i	500
ai	2	34	1	left	i6	i6	a2	d	i	641
ai	2	35	1	right	a1	i6	a1	d	a	625
ai	2	36	1	right	a2	i6	a2	d	a	562
ai	2	37	1	left	i2	i2	i1	s	i	703
ai	2	38	1	left	i1	i1	a4	d	i	641
ai	2	39	1	right	i5	i6	i5	s	i	516
ai	2	40	1	left	i4	i4	a4	d	i	657
ai	2	41	1	right	i4	i5	i4	s	i	703
ai	2	42	1	right	a6	a4	a6	s	a	547
ai	2	43	1	left	i1	i1	i5	s	i	828
ai	2	44	0	left	i2	i2	i4	s	i	985
ai	3	1	1	left	i3	i3	a5	d	i	609
ai	3	2	1	right	a3	a5	a3	s	a	563
ai	3	3	1	right	a1	i1	a1	d	a	563
ai	3	4	1	right	a4	i4	a4	d	a	594
ai	3	5	1	left	i2	i2	a6	d	i	578
ai	3	6	1	right	i2	i4	i2	s	i	735
ai	3	7	1	left	a6	a6	i5	d	a	625
ai	3	8	1	left	a4	a4	i1	d	a	609
ai	3	9	1	left	a6	a6	i4	d	a	609
ai	3	10	1	right	i3	i4	i3	s	i	860
ai	3	11	1	left	a2	a2	a1	s	a	687
ai	3	12	0	left	i2	i2	i5	s	i	641
ai	3	13	1	right	i6	a6	i6	d	i	500
ai	3	14	1	right	i3	i6	i3	s	i	609
ai	3	15	0	left	a1	a1	a3	s	a	906
ai	3	16	1	right	i2	i5	i2	s	i	672
ai	3	17	1	right	a2	i3	a2	d	a	594
ai	3	18	1	right	a6	a5	a6	s	a	546
ai	3	19	1	left	a4	a4	a2	s	a	922
ai	3	20	1	left	i1	i1	i4	s	i	906
ai	3	21	1	right	i6	a2	i6	d	i	516
ai	3	22	1	left	a6	a6	a1	s	a	641
ai	3	23	1	left	i4	i4	i3	s	i	657
ai	3	24	1	right	i1	i6	i1	s	i	532
ai	3	25	1	right	a1	a5	a1	s	a	609
ai	3	26	1	right	a2	i5	a2	d	a	547
ai	3	27	1	left	i6	i6	a1	d	i	625
ai	3	28	1	left	i5	i5	a5	d	i	594
ai	3	29	1	left	i3	i3	i2	s	i	656
ai	3	30	1	right	i2	a2	i2	d	i	563
ai	3	31	1	left	i1	i1	i6	s	i	610
ai	3	32	1	left	a3	a3	a4	s	a	672
ai	3	33	1	right	i2	a1	i2	d	i	531
ai	3	34	1	left	i1	i1	a5	d	i	594
ai	3	35	1	right	a4	a5	a4	s	a	578
ai	3	36	1	right	i6	a4	i6	d	i	516
ai	3	37	1	right	a6	i6	a6	d	a	562
ai	3	38	1	left	a2	a2	i4	d	a	625
ai	3	39	1	right	a4	i2	a4	d	a	532
ai	3	40	1	left	i1	i1	a6	d	i	594
ai	3	41	1	left	a5	a5	i5	d	a	609
ai	3	42	1	left	a1	a1	i3	d	a	609
ai	3	43	1	right	i4	a3	i4	d	i	531
ai	3	44	1	right	a2	a5	a2	s	a	516
ai	4	1	1	right	a1	i3	a1	d	a	625
ai	4	2	1	right	a3	i2	a3	d	a	664
ai	4	3	1	left	a2	a2	a4	s	a	936
ai	4	4	1	right	a1	a6	a1	s	a	623
ai	4	5	1	left	a3	a3	i3	d	a	718
ai	4	6	1	right	i2	a4	i2	d	i	542
ai	4	7	1	right	a5	a6	a5	s	a	563
ai	4	8	1	left	a5	a5	i4	d	a	613
ai	4	9	1	right	a3	a6	a3	s	a	532
ai	4	10	0	left	a3	a3	a1	s	a	677
ai	4	11	1	left	i5	i5	i4	s	i	611
ai	4	12	1	left	a1	a1	a4	s	a	688
ai	4	13	1	right	a6	i2	a6	d	a	561
ai	4	14	1	left	i3	i3	a1	d	i	712
ai	4	15	1	left	a6	a6	i2	d	a	581
ai	4	16	1	right	i3	i1	i3	s	i	692
ai	4	17	1	left	i6	i6	a4	d	i	618
ai	4	18	1	right	a4	a6	a4	s	a	572
ai	4	19	1	right	i3	a5	i3	d	i	614
ai	4	20	1	right	i4	a2	i4	d	i	509
ai	4	21	1	left	i5	i5	i2	s	i	1118
ai	4	22	1	left	a2	a2	i5	d	a	597
ai	4	23	1	right	i6	i1	i6	s	i	622
ai	4	24	1	left	i3	i3	i1	s	i	833
ai	4	25	1	right	i2	i3	i2	s	i	557
ai	4	26	1	left	a4	a4	i6	d	a	604
ai	4	27	1	right	i5	i3	i5	s	i	508
ai	4	28	1	left	a2	a2	i3	d	a	658
ai	4	29	1	left	a5	a5	a4	s	a	684
ai	4	30	1	left	i2	i2	a2	d	i	603
ai	4	31	1	right	a2	a6	a2	s	a	543
ai	4	32	1	left	i6	i6	a5	d	i	634
ai	4	33	1	right	i5	a1	i5	d	i	594
ai	4	34	1	right	i5	a6	i5	d	i	263
ai	4	35	1	right	a2	i2	a2	d	a	611
ai	4	36	1	left	a1	a1	a2	s	a	756
ai	4	37	1	right	i4	i6	i4	s	i	969
ai	4	38	1	right	a1	i4	a1	d	a	638
ai	4	39	1	left	i3	i3	a2	d	i	623
ai	4	40	1	left	i6	i6	a6	d	i	650
ai	4	41	1	left	i6	i6	i3	s	i	854
ai	4	42	1	right	i2	a5	i2	d	i	524
ai	4	43	1	right	a6	i5	a6	d	a	549
ai	4	44	1	left	i4	i4	i5	s	i	682
ai	5	1	1	left	a3	a3	i1	d	a	703
ai	5	2	1	right	a3	i3	a3	d	a	609
ai	5	3	1	right	i3	a3	i3	d	i	563
ai	5	4	1	left	i4	i4	a3	d	i	625
ai	5	5	1	left	i5	i5	i6	s	i	719
ai	5	6	0	right	i3	i2	i3	s	i	813
ai	5	7	1	left	a6	a6	a2	s	a	625
ai	5	8	1	right	i3	a2	i3	d	i	563
ai	5	9	1	right	a5	i5	a5	d	a	594
ai	5	10	1	left	i6	i6	i4	s	i	797
ai	5	11	1	right	i4	a5	i4	d	i	610
ai	5	12	1	right	a6	i3	a6	d	a	563
ai	5	13	1	left	i4	i4	a1	d	i	640
ai	5	14	1	right	a3	i5	a3	d	a	531
ai	5	15	1	left	a4	a4	a3	s	a	735
ai	5	16	1	right	a5	i4	a5	d	a	594
ai	5	17	1	left	i5	i5	a4	d	i	625
ai	5	18	1	right	a4	a1	a4	s	a	1063
ai	5	19	1	right	a3	a1	a3	s	a	547
ai	5	20	1	right	i6	i4	i6	s	i	641
ai	5	21	1	left	i2	i2	i3	s	i	657
ai	5	22	1	left	i1	i1	a1	d	i	610
ai	5	23	1	left	a4	a4	a1	s	a	625
ai	5	24	1	right	i4	i2	i4	s	i	734
ai	5	25	1	right	i5	a5	i5	d	i	516
ai	5	26	1	left	a4	a4	i3	d	a	625
ai	5	27	1	left	a5	a5	i6	d	a	657
ai	5	28	1	left	a1	a1	i6	d	a	671
ai	5	29	1	right	a1	i2	a1	d	a	609
ai	5	30	1	left	a2	a2	i1	d	a	625
ai	5	31	1	right	i1	a5	i1	d	i	563
ai	5	32	1	right	a5	a1	a5	s	a	594
ai	5	33	1	left	a3	a3	a2	s	a	657
ai	5	34	1	right	i4	a1	i4	d	i	547
ai	5	35	1	left	i3	i3	a4	d	i	625
ai	5	36	1	left	a5	a5	i2	d	a	703
ai	5	37	1	right	a2	a1	a2	s	a	594
ai	5	38	1	left	a4	a4	a6	s	a	734
ai	5	39	1	left	i4	i4	i1	s	i	735
ai	5	40	1	left	i3	i3	a3	d	i	672
ai	5	41	0	right	i6	i2	i6	s	i	937
ai	5	42	1	right	i1	i4	i1	s	i	687
ai	5	43	1	left	i4	i4	i6	s	i	844
ai	5	44	1	right	a6	a1	a6	s	a	547
ai	6	1	1	left	a6	a6	i6	d	a	640
ai	6	2	1	left	a5	a5	i1	d	a	719
ai	6	3	1	right	i1	a4	i1	d	i	532
ai	6	4	1	left	a2	a2	i2	d	a	640
ai	6	5	1	right	a4	a2	a4	s	a	641
ai	6	6	1	right	a1	a2	a1	s	a	563
ai	6	7	1	right	i1	a6	i1	d	i	500
ai	6	8	1	left	a6	a6	a4	s	a	672
ai	6	9	1	left	i5	i5	a6	d	i	594
ai	6	10	1	left	i6	i6	a3	d	i	610
ai	6	11	1	right	i5	i2	i5	s	i	734
ai	6	12	1	right	a3	i1	a3	d	a	594
ai	6	13	1	right	i1	i3	i1	s	i	547
ai	6	14	1	left	i1	i1	a2	d	i	594
ai	6	15	1	left	i4	i4	a2	d	i	609
ai	6	16	1	right	i6	i5	i6	s	i	625
ai	6	17	1	left	i6	i6	i2	s	i	844
ai	6	18	1	left	a3	a3	a5	s	a	1000
ai	6	19	1	right	i6	a5	i6	d	i	563
ai	6	20	1	left	i4	i4	a5	d	i	657
ai	6	21	1	right	a5	a2	a5	s	a	547
ai	6	22	1	right	a3	a2	a3	s	a	578
ai	6	23	1	left	a5	a5	i3	d	a	735
ai	6	24	1	right	a2	i4	a2	d	a	579
ai	6	25	1	right	i1	i5	i1	s	i	579
ai	6	26	1	right	a4	i5	a4	d	a	719
ai	6	27	1	left	i6	i6	i5	s	i	750
ai	6	28	0	left	i3	i3	i6	s	i	531
ai	6	29	1	right	a1	i5	a1	d	a	641
ai	6	30	1	left	a4	a4	i5	d	a	656
ai	6	31	1	left	i1	i1	i2	s	i	734
ai	6	32	1	right	i6	a1	i6	d	i	562
ai	6	33	1	left	i1	i1	i3	s	i	657
ai	6	34	1	left	a3	a3	a6	s	a	625
ai	6	35	1	right	a2	i1	a2	d	a	593
ai	6	36	1	left	a1	a1	i4	d	a	640
ai	6	37	1	right	i5	i1	i5	s	i	563
ai	6	38	1	right	a6	a2	a6	s	a	594
ai	6	39	1	left	a6	a6	a5	s	a	641
ai	6	40	1	right	a4	i3	a4	d	a	594
ai	6	41	1	left	i2	i2	a4	d	i	656
ai	6	42	1	right	i3	a4	i3	d	i	594
ai	6	43	1	left	a2	a2	a3	s	a	734
ai	6	44	1	right	i4	a4	i4	d	i	594
ayumu	1	1	1	left	a6	a6	i6	d	a	625
ayumu	1	2	1	left	a5	a5	i1	d	a	625
ayumu	1	3	1	right	i1	a4	i1	d	i	953
ayumu	1	4	1	left	a2	a2	i2	d	a	594
ayumu	1	5	1	right	a4	a2	a4	s	a	656
ayumu	1	6	1	right	a1	a2	a1	s	a	1203
ayumu	1	7	1	right	i1	a6	i1	d	i	579
ayumu	1	8	1	left	a6	a6	a4	s	a	547
ayumu	1	9	1	left	i5	i5	a6	d	i	563
ayumu	1	10	1	left	i6	i6	a3	d	i	562
ayumu	1	11	1	right	i5	i2	i5	s	i	782
ayumu	1	12	1	right	a3	i1	a3	d	a	1062
ayumu	1	13	1	right	i1	i3	i1	s	i	828
ayumu	1	14	1	left	i1	i1	a2	d	i	578
ayumu	1	15	1	left	i4	i4	a2	d	i	532
ayumu	1	16	1	right	i6	i5	i6	s	i	938
ayumu	1	17	1	left	i6	i6	i2	s	i	1062
ayumu	1	18	1	left	a3	a3	a5	s	a	859
ayumu	1	19	1	right	i6	a5	i6	d	i	625
ayumu	1	20	1	left	i4	i4	a5	d	i	593
ayumu	1	21	1	right	a5	a2	a5	s	a	562
ayumu	1	22	0	right	a3	a2	a3	s	a	1906
ayumu	1	23	1	left	a5	a5	i3	d	a	656
ayumu	1	24	1	right	a2	i4	a2	d	a	782
ayumu	1	25	1	right	i1	i5	i1	s	i	672
ayumu	1	26	0	right	a4	i5	a4	d	a	750
ayumu	1	27	1	left	i6	i6	i5	s	i	922
ayumu	1	28	1	left	i3	i3	i6	s	i	641
ayumu	1	29	1	right	a1	i5	a1	d	a	578
ayumu	1	30	1	left	a4	a4	i5	d	a	703
ayumu	1	31	1	left	i1	i1	i2	s	i	703
ayumu	1	32	1	right	i6	a1	i6	d	i	765
ayumu	1	33	1	left	i1	i1	i3	s	i	875
ayumu	1	34	1	left	a3	a3	a6	s	a	922
ayumu	1	35	1	right	a2	i1	a2	d	a	562
ayumu	1	36	1	left	a1	a1	i4	d	a	547
ayumu	1	37	1	right	i5	i1	i5	s	i	625
ayumu	1	38	1	right	a6	a2	a6	s	a	641
ayumu	1	39	1	left	a6	a6	a5	s	a	578
ayumu	1	40	1	right	a4	i3	a4	d	a	578
ayumu	1	41	1	left	i2	i2	a4	d	i	594
ayumu	1	42	1	right	i3	a4	i3	d	i	563
ayumu	1	43	1	left	a2	a2	a3	s	a	1375
ayumu	1	44	1	right	i4	a4	i4	d	i	782
ayumu	2	1	1	left	a2	a2	a6	s	a	687
ayumu	2	2	1	left	i5	i5	i3	s	i	735
ayumu	2	3	1	right	a5	a3	a5	s	a	1016
ayumu	2	4	1	left	i1	i1	a3	d	i	562
ayumu	2	5	1	left	i2	i2	i6	s	i	563
ayumu	2	6	1	right	i1	a3	i1	d	i	578
ayumu	2	7	1	right	i1	a2	i1	d	i	547
ayumu	2	8	1	left	a3	a3	i2	d	a	594
ayumu	2	9	1	right	a6	a3	a6	s	a	609
ayumu	2	10	1	left	i3	i3	i4	s	i	578
ayumu	2	11	1	left	i3	i3	a6	d	i	515
ayumu	2	12	1	right	i2	i6	i2	s	i	765
ayumu	2	13	1	left	a5	a5	a6	s	a	594
ayumu	2	14	1	right	i1	i2	i1	s	i	594
ayumu	2	15	1	right	i4	i1	i4	s	i	1188
ayumu	2	16	1	left	a4	a4	i2	d	a	610
ayumu	2	17	1	left	i2	i2	a1	d	i	781
ayumu	2	18	1	left	a3	a3	i6	d	a	765
ayumu	2	19	1	right	a3	i6	a3	d	a	547
ayumu	2	20	1	left	i4	i4	a6	d	i	593
ayumu	2	21	1	left	a5	a5	a1	s	a	625
ayumu	2	22	1	left	a1	a1	a6	s	a	609
ayumu	2	23	1	right	a4	a3	a4	s	a	640
ayumu	2	24	1	right	i3	i5	i3	s	i	610
ayumu	2	25	1	left	a6	a6	a3	s	a	610
ayumu	2	26	1	right	a1	a3	a1	s	a	625
ayumu	2	27	1	right	a6	i1	a6	d	a	641
ayumu	2	28	1	left	i6	i6	i1	s	i	953
ayumu	2	29	1	left	i4	i4	i2	s	i	1360
ayumu	2	30	1	left	i2	i2	a5	d	i	593
ayumu	2	31	1	right	a5	i1	a5	d	a	625
ayumu	2	32	1	right	i4	a6	i4	d	i	625
ayumu	2	33	1	right	i5	i4	i5	s	i	563
ayumu	2	34	1	left	a4	a4	i4	d	a	578
ayumu	2	35	1	right	a5	i6	a5	d	a	578
ayumu	2	36	1	right	i5	a3	i5	d	i	578
ayumu	2	37	1	left	a1	a1	i5	d	a	797
ayumu	2	38	1	right	i2	a3	i2	d	i	750
ayumu	2	39	0	right	a2	a3	a2	s	a	1062
ayumu	2	40	1	left	i5	i5	a1	d	i	610
ayumu	2	41	1	right	i1	a1	i1	d	i	547
ayumu	2	42	1	right	a5	i3	a5	d	a	594
ayumu	2	43	1	left	a3	a3	i5	d	a	703
ayumu	2	44	1	right	a5	i2	a5	d	a	578
ayumu	3	1	1	right	a4	i1	a4	d	a	640
ayumu	3	2	1	left	a2	a2	a5	s	a	766
ayumu	3	3	1	right	a5	a4	a5	s	a	828
ayumu	3	4	1	right	i5	a4	i5	d	i	891
ayumu	3	5	1	left	a2	a2	i6	d	a	750
ayumu	3	6	1	left	a6	a6	i3	d	a	734
ayumu	3	7	1	left	a1	a1	i1	d	a	562
ayumu	3	8	1	right	i3	a6	i3	d	i	875
ayumu	3	9	1	left	a5	a5	a2	s	a	546
ayumu	3	10	1	right	a4	i6	a4	d	a	625
ayumu	3	11	1	right	a6	i4	a6	d	a	625
ayumu	3	12	1	left	i3	i3	i5	s	i	594
ayumu	3	13	1	right	a2	a4	a2	s	a	984
ayumu	3	14	1	left	a1	a1	a5	s	a	609
ayumu	3	15	1	right	a3	i4	a3	d	a	641
ayumu	3	16	1	right	i2	a6	i2	d	i	625
ayumu	3	17	1	left	a5	a5	a3	s	a	593
ayumu	3	18	1	left	i5	i5	a2	d	i	610
ayumu	3	19	1	right	a1	a4	a1	s	a	610
ayumu	3	20	1	right	i6	a3	i6	d	i	594
ayumu	3	21	1	left	a4	a4	a5	s	a	687
ayumu	3	22	1	left	a6	a6	i1	d	a	890
ayumu	3	23	0	right	a3	a4	a3	s	a	1110
ayumu	3	24	1	left	i2	i2	a3	d	i	1094
ayumu	3	25	1	right	i3	a1	i3	d	i	609
ayumu	3	26	1	left	i5	i5	a3	d	i	750
ayumu	3	27	1	left	i5	i5	i1	s	i	859
ayumu	3	28	1	left	a3	a3	i4	d	a	969
ayumu	3	29	1	right	i4	i3	i4	s	i	734
ayumu	3	30	1	right	i2	i1	i2	s	i	1109
ayumu	3	31	1	left	a1	a1	i2	d	a	687
ayumu	3	32	1	right	i6	i3	i6	s	i	1235
ayumu	3	33	1	right	i5	a2	i5	d	i	641
ayumu	3	34	1	left	i6	i6	a2	d	i	766
ayumu	3	35	1	right	a1	i6	a1	d	a	687
ayumu	3	36	1	right	a2	i6	a2	d	a	625
ayumu	3	37	0	left	i2	i2	i1	s	i	891
ayumu	3	38	1	left	i1	i1	a4	d	i	672
ayumu	3	39	1	right	i5	i6	i5	s	i	594
ayumu	3	40	1	left	i4	i4	a4	d	i	797
ayumu	3	41	1	right	i4	i5	i4	s	i	703
ayumu	3	42	1	right	a6	a4	a6	s	a	609
ayumu	3	43	1	left	i1	i1	i5	s	i	594
ayumu	3	44	1	left	i2	i2	i4	s	i	735
ayumu	4	1	1	left	i3	i3	a5	d	i	688
ayumu	4	2	0	right	a3	a5	a3	s	a	1063
ayumu	4	3	1	right	a1	i1	a1	d	a	984
ayumu	4	4	1	right	a4	i4	a4	d	a	547
ayumu	4	5	1	left	i2	i2	a6	d	i	516
ayumu	4	6	1	right	i2	i4	i2	s	i	1859
ayumu	4	7	1	left	a6	a6	i5	d	a	750
ayumu	4	8	1	left	a4	a4	i1	d	a	563
ayumu	4	9	1	left	a6	a6	i4	d	a	547
ayumu	4	10	1	right	i3	i4	i3	s	i	610
ayumu	4	11	1	left	a2	a2	a1	s	a	1078
ayumu	4	12	1	left	i2	i2	i5	s	i	750
ayumu	4	13	1	right	i6	a6	i6	d	i	797
ayumu	4	14	1	right	i3	i6	i3	s	i	625
ayumu	4	15	1	left	a1	a1	a3	s	a	1000
ayumu	4	16	1	right	i2	i5	i2	s	i	875
ayumu	4	17	1	right	a2	i3	a2	d	a	938
ayumu	4	18	1	right	a6	a5	a6	s	a	609
ayumu	4	19	1	left	a4	a4	a2	s	a	609
ayumu	4	20	1	left	i1	i1	i4	s	i	578
ayumu	4	21	1	right	i6	a2	i6	d	i	610
ayumu	4	22	1	left	a6	a6	a1	s	a	532
ayumu	4	23	1	left	i4	i4	i3	s	i	922
ayumu	4	24	1	right	i1	i6	i1	s	i	578
ayumu	4	25	1	right	a1	a5	a1	s	a	625
ayumu	4	26	1	right	a2	i5	a2	d	a	640
ayumu	4	27	1	left	i6	i6	a1	d	i	578
ayumu	4	28	1	left	i5	i5	a5	d	i	10454
ayumu	4	29	1	left	i3	i3	i2	s	i	641
ayumu	4	30	1	right	i2	a2	i2	d	i	594
ayumu	4	31	1	left	i1	i1	i6	s	i	719
ayumu	4	32	1	left	a3	a3	a4	s	a	641
ayumu	4	33	1	right	i2	a1	i2	d	i	641
ayumu	4	34	1	left	i1	i1	a5	d	i	750
ayumu	4	35	0	right	a4	a5	a4	s	a	984
ayumu	4	36	1	right	i6	a4	i6	d	i	672
ayumu	4	37	1	right	a6	i6	a6	d	a	546
ayumu	4	38	1	left	a2	a2	i4	d	a	625
ayumu	4	39	1	right	a4	i2	a4	d	a	578
ayumu	4	40	1	left	i1	i1	a6	d	i	625
ayumu	4	41	1	left	a5	a5	i5	d	a	578
ayumu	4	42	1	left	a1	a1	i3	d	a	641
ayumu	4	43	1	right	i4	a3	i4	d	i	641
ayumu	4	44	0	right	a2	a5	a2	s	a	797
ayumu	5	1	1	right	a1	i3	a1	d	a	781
ayumu	5	2	1	right	a3	i2	a3	d	a	828
ayumu	5	3	1	left	a2	a2	a4	s	a	687
ayumu	5	4	1	right	a1	a6	a1	s	a	656
ayumu	5	5	1	left	a3	a3	i3	d	a	594
ayumu	5	6	1	right	i2	a4	i2	d	i	734
ayumu	5	7	1	right	a5	a6	a5	s	a	640
ayumu	5	8	1	left	a5	a5	i4	d	a	610
ayumu	5	9	1	right	a3	a6	a3	s	a	688
ayumu	5	10	1	left	a3	a3	a1	s	a	719
ayumu	5	11	1	left	i5	i5	i4	s	i	656
ayumu	5	12	1	left	a1	a1	a4	s	a	719
ayumu	5	13	1	right	a6	i2	a6	d	a	625
ayumu	5	14	1	left	i3	i3	a1	d	i	703
ayumu	5	15	1	left	a6	a6	i2	d	a	625
ayumu	5	16	1	right	i3	i1	i3	s	i	750
ayumu	5	17	0	left	i6	i6	a4	d	i	563
ayumu	5	18	1	right	a4	a6	a4	s	a	640
ayumu	5	19	1	right	i3	a5	i3	d	i	734
ayumu	5	20	1	right	i4	a2	i4	d	i	562
ayumu	5	21	1	left	i5	i5	i2	s	i	625
ayumu	5	22	1	left	a2	a2	i5	d	a	609
ayumu	5	23	1	right	i6	i1	i6	s	i	656
ayumu	5	24	1	left	i3	i3	i1	s	i	641
ayumu	5	25	0	right	i2	i3	i2	s	i	1593
ayumu	5	26	1	left	a4	a4	i6	d	a	718
ayumu	5	27	1	right	i5	i3	i5	s	i	594
ayumu	5	28	1	left	a2	a2	i3	d	a	703
ayumu	5	29	1	left	a5	a5	a4	s	a	625
ayumu	5	30	1	left	i2	i2	a2	d	i	594
ayumu	5	31	1	right	a2	a6	a2	s	a	703
ayumu	5	32	1	left	i6	i6	a5	d	i	797
ayumu	5	33	1	right	i5	a1	i5	d	i	641
ayumu	5	34	1	right	i5	a6	i5	d	i	563
ayumu	5	35	1	right	a2	i2	a2	d	a	672
ayumu	5	36	1	left	a1	a1	a2	s	a	1063
ayumu	5	37	1	right	i4	i6	i4	s	i	828
ayumu	5	38	1	right	a1	i4	a1	d	a	656
ayumu	5	39	1	left	i3	i3	a2	d	i	1547
ayumu	5	40	1	left	i6	i6	a6	d	i	641
ayumu	5	41	1	left	i6	i6	i3	s	i	766
ayumu	5	42	1	right	i2	a5	i2	d	i	609
ayumu	5	43	1	right	a6	i5	a6	d	a	781
ayumu	5	44	0	left	i4	i4	i5	s	i	1484
ayumu	6	1	1	left	a3	a3	i1	d	a	1235
ayumu	6	2	1	right	a3	i3	a3	d	a	718
ayumu	6	3	1	right	i3	a3	i3	d	i	562
ayumu	6	4	1	left	i4	i4	a3	d	i	797
ayumu	6	5	1	left	i5	i5	i6	s	i	609
ayumu	6	6	1	right	i3	i2	i3	s	i	625
ayumu	6	7	1	left	a6	a6	a2	s	a	812
ayumu	6	8	1	right	i3	a2	i3	d	i	703
ayumu	6	9	1	right	a5	i5	a5	d	a	688
ayumu	6	10	1	left	i6	i6	i4	s	i	1047
ayumu	6	11	1	right	i4	a5	i4	d	i	609
ayumu	6	12	1	right	a6	i3	a6	d	a	672
ayumu	6	13	1	left	i4	i4	a1	d	i	3125
ayumu	6	14	1	right	a3	i5	a3	d	a	734
ayumu	6	15	1	left	a4	a4	a3	s	a	859
ayumu	6	16	1	right	a5	i4	a5	d	a	2532
ayumu	6	17	1	left	i5	i5	a4	d	i	578
ayumu	6	18	1	right	a4	a1	a4	s	a	1094
ayumu	6	19	0	right	a3	a1	a3	s	a	1250
ayumu	6	20	1	right	i6	i4	i6	s	i	1016
ayumu	6	21	1	left	i2	i2	i3	s	i	812
ayumu	6	22	1	left	i1	i1	a1	d	i	672
ayumu	6	23	1	left	a4	a4	a1	s	a	688
ayumu	6	24	0	right	i4	i2	i4	s	i	1359
ayumu	6	25	1	right	i5	a5	i5	d	i	579
ayumu	6	26	1	left	a4	a4	i3	d	a	687
ayumu	6	27	1	left	a5	a5	i6	d	a	625
ayumu	6	28	1	left	a1	a1	i6	d	a	735
ayumu	6	29	1	right	a1	i2	a1	d	a	609
ayumu	6	30	1	left	a2	a2	i1	d	a	5469
ayumu	6	31	1	right	i1	a5	i1	d	i	563
ayumu	6	32	1	right	a5	a1	a5	s	a	735
ayumu	6	33	1	left	a3	a3	a2	s	a	656
ayumu	6	34	1	right	i4	a1	i4	d	i	656
ayumu	6	35	1	left	i3	i3	a4	d	i	687
ayumu	6	36	1	left	a5	a5	i2	d	a	656
ayumu	6	37	1	right	a2	a1	a2	s	a	1031
ayumu	6	38	1	left	a4	a4	a6	s	a	2078
ayumu	6	39	1	left	i4	i4	i1	s	i	750
ayumu	6	40	1	left	i3	i3	a3	d	i	610
ayumu	6	41	1	right	i6	i2	i6	s	i	875
ayumu	6	42	1	right	i1	i4	i1	s	i	641
ayumu	6	43	1	left	i4	i4	i6	s	i	656
ayumu	6	44	1	right	a6	a1	a6	s	a	594
chloe	1	1	1	left	a6	a6	i6	d	a	640
chloe	1	2	1	left	a5	a5	i1	d	a	671
chloe	1	3	1	right	i1	a4	i1	d	i	625
chloe	1	4	1	left	a2	a2	i2	d	a	578
chloe	1	5	1	right	a4	a2	a4	s	a	1578
chloe	1	6	1	right	a1	a2	a1	s	a	766
chloe	1	7	1	right	i1	a6	i1	d	i	672
chloe	1	8	1	left	a6	a6	a4	s	a	593
chloe	1	9	1	left	i5	i5	a6	d	i	532
chloe	1	10	1	left	i6	i6	a3	d	i	813
chloe	1	11	1	right	i5	i2	i5	s	i	516
chloe	1	12	1	right	a3	i1	a3	d	a	578
chloe	1	13	1	right	i1	i3	i1	s	i	532
chloe	1	14	1	left	i1	i1	a2	d	i	547
chloe	1	15	1	left	i4	i4	a2	d	i	563
chloe	1	16	1	right	i6	i5	i6	s	i	688
chloe	1	17	1	left	i6	i6	i2	s	i	532
chloe	1	18	1	left	a3	a3	a5	s	a	532
chloe	1	19	1	right	i6	a5	i6	d	i	531
chloe	1	20	1	left	i4	i4	a5	d	i	640
chloe	1	21	1	right	a5	a2	a5	s	a	485
chloe	1	22	1	right	a3	a2	a3	s	a	703
chloe	1	23	1	left	a5	a5	i3	d	a	656
chloe	1	24	1	right	a2	i4	a2	d	a	609
chloe	1	25	1	right	i1	i5	i1	s	i	547
chloe	1	26	1	right	a4	i5	a4	d	a	563
chloe	1	27	1	left	i6	i6	i5	s	i	640
chloe	1	28	1	left	i3	i3	i6	s	i	703
chloe	1	29	1	right	a1	i5	a1	d	a	531
chloe	1	30	1	left	a4	a4	i5	d	a	688
chloe	1	31	1	left	i1	i1	i2	s	i	719
chloe	1	32	1	right	i6	a1	i6	d	i	578
chloe	1	33	1	left	i1	i1	i3	s	i	813
chloe	1	34	1	left	a3	a3	a6	s	a	641
chloe	1	35	1	right	a2	i1	a2	d	a	562
chloe	1	36	1	left	a1	a1	i4	d	a	610
chloe	1	37	1	right	i5	i1	i5	s	i	500
chloe	1	38	1	right	a6	a2	a6	s	a	593
chloe	1	39	1	left	a6	a6	a5	s	a	625
chloe	1	40	1	right	a4	i3	a4	d	a	562
chloe	1	41	1	left	i2	i2	a4	d	i	672
chloe	1	42	1	right	i3	a4	i3	d	i	515
chloe	1	43	1	left	a2	a2	a3	s	a	765
chloe	1	44	1	right	i4	a4	i4	d	i	641
chloe	2	1	1	left	a2	a2	a6	s	a	641
chloe	2	2	1	left	i5	i5	i3	s	i	532
chloe	2	3	1	right	a5	a3	a5	s	a	718
chloe	2	4	1	left	i1	i1	a3	d	i	531
chloe	2	5	1	left	i2	i2	i6	s	i	578
chloe	2	6	1	right	i1	a3	i1	d	i	594
chloe	2	7	1	right	i1	a2	i1	d	i	609
chloe	2	8	1	left	a3	a3	i2	d	a	515
chloe	2	9	1	right	a6	a3	a6	s	a	563
chloe	2	10	1	left	i3	i3	i4	s	i	531
chloe	2	11	1	left	i3	i3	a6	d	i	531
chloe	2	12	1	right	i2	i6	i2	s	i	765
chloe	2	13	1	left	a5	a5	a6	s	a	484
chloe	2	14	1	right	i1	i2	i1	s	i	625
chloe	2	15	1	right	i4	i1	i4	s	i	640
chloe	2	16	1	left	a4	a4	i2	d	a	531
chloe	2	17	1	left	i2	i2	a1	d	i	500
chloe	2	18	1	left	a3	a3	i6	d	a	562
chloe	2	19	1	right	a3	i6	a3	d	a	750
chloe	2	20	1	left	i4	i4	a6	d	i	546
chloe	2	21	1	left	a5	a5	a1	s	a	547
chloe	2	22	1	left	a1	a1	a6	s	a	532
chloe	2	23	1	right	a4	a3	a4	s	a	813
chloe	2	24	1	right	i3	i5	i3	s	i	531
chloe	2	25	1	left	a6	a6	a3	s	a	578
chloe	2	26	1	right	a1	a3	a1	s	a	750
chloe	2	27	1	right	a6	i1	a6	d	a	547
chloe	2	28	1	left	i6	i6	i1	s	i	703
chloe	2	29	1	left	i4	i4	i2	s	i	812
chloe	2	30	1	left	i2	i2	a5	d	i	640
chloe	2	31	1	right	a5	i1	a5	d	a	532
chloe	2	32	1	right	i4	a6	i4	d	i	532
chloe	2	33	1	right	i5	i4	i5	s	i	547
chloe	2	34	1	left	a4	a4	i4	d	a	578
chloe	2	35	1	right	a5	i6	a5	d	a	516
chloe	2	36	1	right	i5	a3	i5	d	i	500
chloe	2	37	1	left	a1	a1	i5	d	a	1750
chloe	2	38	1	right	i2	a3	i2	d	i	516
chloe	2	39	1	right	a2	a3	a2	s	a	1047
chloe	2	40	1	left	i5	i5	a1	d	i	578
chloe	2	41	1	right	i1	a1	i1	d	i	500
chloe	2	42	1	right	a5	i3	a5	d	a	531
chloe	2	43	1	left	a3	a3	i5	d	a	469
chloe	2	44	1	right	a5	i2	a5	d	a	562
chloe	3	1	1	right	a4	i1	a4	d	a	625
chloe	3	2	1	left	a2	a2	a5	s	a	515
chloe	3	3	1	right	a5	a4	a5	s	a	828
chloe	3	4	1	right	i5	a4	i5	d	i	610
chloe	3	5	1	left	a2	a2	i6	d	a	594
chloe	3	6	1	left	a6	a6	i3	d	a	922
chloe	3	7	1	left	a1	a1	i1	d	a	594
chloe	3	8	1	right	i3	a6	i3	d	i	687
chloe	3	9	1	left	a5	a5	a2	s	a	532
chloe	3	10	1	right	a4	i6	a4	d	a	656
chloe	3	11	1	right	a6	i4	a6	d	a	610
chloe	3	12	1	left	i3	i3	i5	s	i	563
chloe	3	13	1	right	a2	a4	a2	s	a	719
chloe	3	14	1	left	a1	a1	a5	s	a	531
chloe	3	15	1	right	a3	i4	a3	d	a	750
chloe	3	16	1	right	i2	a6	i2	d	i	656
chloe	3	17	1	left	a5	a5	a3	s	a	1250
chloe	3	18	1	left	i5	i5	a2	d	i	531
chloe	3	19	1	right	a1	a4	a1	s	a	672
chloe	3	20	1	right	i6	a3	i6	d	i	5016
chloe	3	21	1	left	a4	a4	a5	s	a	578
chloe	3	22	1	left	a6	a6	i1	d	a	546
chloe	3	23	1	right	a3	a4	a3	s	a	687
chloe	3	24	1	left	i2	i2	a3	d	i	515
chloe	3	25	1	right	i3	a1	i3	d	i	859
chloe	3	26	1	left	i5	i5	a3	d	i	500
chloe	3	27	1	left	i5	i5	i1	s	i	547
chloe	3	28	1	left	a3	a3	i4	d	a	953
chloe	3	29	1	right	i4	i3	i4	s	i	578
chloe	3	30	1	right	i2	i1	i2	s	i	593
chloe	3	31	1	left	a1	a1	i2	d	a	531
chloe	3	32	1	right	i6	i3	i6	s	i	625
chloe	3	33	1	right	i5	a2	i5	d	i	531
chloe	3	34	1	left	i6	i6	a2	d	i	531
chloe	3	35	1	right	a1	i6	a1	d	a	828
chloe	3	36	1	right	a2	i6	a2	d	a	562
chloe	3	37	1	left	i2	i2	i1	s	i	671
chloe	3	38	1	left	i1	i1	a4	d	i	562
chloe	3	39	1	right	i5	i6	i5	s	i	594
chloe	3	40	1	left	i4	i4	a4	d	i	532
chloe	3	41	1	right	i4	i5	i4	s	i	734
chloe	3	42	1	right	a6	a4	a6	s	a	547
chloe	3	43	1	left	i1	i1	i5	s	i	547
chloe	3	44	1	left	i2	i2	i4	s	i	562
chloe	4	1	1	left	i3	i3	a5	d	i	609
chloe	4	2	1	right	a3	a5	a3	s	a	562
chloe	4	3	1	right	a1	i1	a1	d	a	594
chloe	4	4	1	right	a4	i4	a4	d	a	531
chloe	4	5	1	left	i2	i2	a6	d	i	610
chloe	4	6	1	right	i2	i4	i2	s	i	500
chloe	4	7	1	left	a6	a6	i5	d	a	641
chloe	4	8	1	left	a4	a4	i1	d	a	671
chloe	4	9	1	left	a6	a6	i4	d	a	609
chloe	4	10	1	right	i3	i4	i3	s	i	562
chloe	4	11	1	left	a2	a2	a1	s	a	578
chloe	4	12	1	left	i2	i2	i5	s	i	641
chloe	4	13	1	right	i6	a6	i6	d	i	563
chloe	4	14	1	right	i3	i6	i3	s	i	531
chloe	4	15	1	left	a1	a1	a3	s	a	687
chloe	4	16	1	right	i2	i5	i2	s	i	547
chloe	4	17	1	right	a2	i3	a2	d	a	656
chloe	4	18	1	right	a6	a5	a6	s	a	532
chloe	4	19	1	left	a4	a4	a2	s	a	610
chloe	4	20	1	left	i1	i1	i4	s	i	657
chloe	4	21	1	right	i6	a2	i6	d	i	578
chloe	4	22	1	left	a6	a6	a1	s	a	657
chloe	4	23	1	left	i4	i4	i3	s	i	657
chloe	4	24	1	right	i1	i6	i1	s	i	484
chloe	4	25	1	right	a1	a5	a1	s	a	531
chloe	4	26	1	right	a2	i5	a2	d	a	516
chloe	4	27	1	left	i6	i6	a1	d	i	594
chloe	4	28	1	left	i5	i5	a5	d	i	625
chloe	4	29	1	left	i3	i3	i2	s	i	656
chloe	4	30	1	right	i2	a2	i2	d	i	532
chloe	4	31	1	left	i1	i1	i6	s	i	625
chloe	4	32	1	left	a3	a3	a4	s	a	609
chloe	4	33	1	right	i2	a1	i2	d	i	485
chloe	4	34	1	left	i1	i1	a5	d	i	641
chloe	4	35	1	right	a4	a5	a4	s	a	516
chloe	4	36	1	right	i6	a4	i6	d	i	515
chloe	4	37	1	right	a6	i6	a6	d	a	453
chloe	4	38	1	left	a2	a2	i4	d	a	625
chloe	4	39	1	right	a4	i2	a4	d	a	531
chloe	4	40	1	left	i1	i1	a6	d	i	657
chloe	4	41	1	left	a5	a5	i5	d	a	594
chloe	4	42	1	left	a1	a1	i3	d	a	657
chloe	4	43	1	right	i4	a3	i4	d	i	516
chloe	4	44	1	right	a2	a5	a2	s	a	515
chloe	5	1	0	right	a1	i3	a1	d	a	531
chloe	5	2	0	right	a3	i2	a3	d	a	1406
chloe	5	3	0	left	a2	a2	a4	s	a	1594
chloe	5	4	1	right	a1	a6	a1	s	a	719
chloe	5	5	1	left	a3	a3	i3	d	a	610
chloe	5	6	1	right	i2	a4	i2	d	i	531
chloe	5	7	1	right	a5	a6	a5	s	a	547
chloe	5	8	1	left	a5	a5	i4	d	a	594
chloe	5	9	1	right	a3	a6	a3	s	a	563
chloe	5	10	1	left	a3	a3	a1	s	a	594
chloe	5	11	1	left	i5	i5	i4	s	i	672
chloe	5	12	1	left	a1	a1	a4	s	a	672
chloe	5	13	1	right	a6	i2	a6	d	a	547
chloe	5	14	1	left	i3	i3	a1	d	i	641
chloe	5	15	1	left	a6	a6	i2	d	a	562
chloe	5	16	1	right	i3	i1	i3	s	i	922
chloe	5	17	1	left	i6	i6	a4	d	i	546
chloe	5	18	1	right	a4	a6	a4	s	a	812
chloe	5	19	1	right	i3	a5	i3	d	i	1188
chloe	5	20	1	right	i4	a2	i4	d	i	641
chloe	5	21	1	left	i5	i5	i2	s	i	532
chloe	5	22	1	left	a2	a2	i5	d	a	594
chloe	5	23	1	right	i6	i1	i6	s	i	656
chloe	5	24	1	left	i3	i3	i1	s	i	547
chloe	5	25	1	right	i2	i3	i2	s	i	563
chloe	5	26	1	left	a4	a4	i6	d	a	594
chloe	5	27	1	right	i5	i3	i5	s	i	579
chloe	5	28	1	left	a2	a2	i3	d	a	578
chloe	5	29	1	left	a5	a5	a4	s	a	594
chloe	5	30	1	left	i2	i2	a2	d	i	610
chloe	5	31	1	right	a2	a6	a2	s	a	562
chloe	5	32	1	left	i6	i6	a5	d	i	594
chloe	5	33	1	right	i5	a1	i5	d	i	547
chloe	5	34	1	right	i5	a6	i5	d	i	516
chloe	5	35	1	right	a2	i2	a2	d	a	531
chloe	5	36	1	left	a1	a1	a2	s	a	625
chloe	5	37	1	right	i4	i6	i4	s	i	468
chloe	5	38	1	right	a1	i4	a1	d	a	547
chloe	5	39	1	left	i3	i3	a2	d	i	563
chloe	5	40	1	left	i6	i6	a6	d	i	594
chloe	5	41	1	left	i6	i6	i3	s	i	562
chloe	5	42	1	right	i2	a5	i2	d	i	625
chloe	5	43	1	right	a6	i5	a6	d	a	609
chloe	5	44	1	left	i4	i4	i5	s	i	703
chloe	6	1	1	left	a3	a3	i1	d	a	641
chloe	6	2	1	right	a3	i3	a3	d	a	782
chloe	6	3	1	right	i3	a3	i3	d	i	843
chloe	6	4	1	left	i4	i4	a3	d	i	532
chloe	6	5	1	left	i5	i5	i6	s	i	594
chloe	6	6	1	right	i3	i2	i3	s	i	828
chloe	6	7	1	left	a6	a6	a2	s	a	500
chloe	6	8	1	right	i3	a2	i3	d	i	765
chloe	6	9	1	right	a5	i5	a5	d	a	750
chloe	6	10	1	left	i6	i6	i4	s	i	656
chloe	6	11	1	right	i4	a5	i4	d	i	671
chloe	6	12	1	right	a6	i3	a6	d	a	594
chloe	6	13	1	left	i4	i4	a1	d	i	531
chloe	6	14	1	right	a3	i5	a3	d	a	625
chloe	6	15	1	left	a4	a4	a3	s	a	797
chloe	6	16	1	right	a5	i4	a5	d	a	640
chloe	6	17	1	left	i5	i5	a4	d	i	516
chloe	6	18	1	right	a4	a1	a4	s	a	609
chloe	6	19	1	right	a3	a1	a3	s	a	625
chloe	6	20	1	right	i6	i4	i6	s	i	688
chloe	6	21	1	left	i2	i2	i3	s	i	953
chloe	6	22	1	left	i1	i1	a1	d	i	578
chloe	6	23	0	left	a4	a4	a1	s	a	781
chloe	6	24	1	right	i4	i2	i4	s	i	1125
chloe	6	25	1	right	i5	a5	i5	d	i	641
chloe	6	26	1	left	a4	a4	i3	d	a	594
chloe	6	27	1	left	a5	a5	i6	d	a	578
chloe	6	28	1	left	a1	a1	i6	d	a	907
chloe	6	29	1	right	a1	i2	a1	d	a	625
chloe	6	30	1	left	a2	a2	i1	d	a	609
chloe	6	31	1	right	i1	a5	i1	d	i	765
chloe	6	32	1	right	a5	a1	a5	s	a	484
chloe	6	33	1	left	a3	a3	a2	s	a	906
chloe	6	34	1	right	i4	a1	i4	d	i	515
chloe	6	35	1	left	i3	i3	a4	d	i	735
chloe	6	36	1	left	a5	a5	i2	d	a	672
chloe	6	37	1	right	a2	a1	a2	s	a	516
chloe	6	38	1	left	a4	a4	a6	s	a	641
chloe	6	39	1	left	i4	i4	i1	s	i	703
chloe	6	40	1	left	i3	i3	a3	d	i	687
chloe	6	41	1	right	i6	i2	i6	s	i	688
chloe	6	42	1	right	i1	i4	i1	s	i	500
chloe	6	43	1	left	i4	i4	i6	s	i	656
chloe	6	44	1	right	a6	a1	a6	s	a	500
cleo	1	1	1	left	i3	i3	a5	d	i	907
cleo	1	2	1	right	a3	a5	a3	s	a	765
cleo	1	3	1	right	a1	i1	a1	d	a	625
cleo	1	4	1	right	a4	i4	a4	d	a	687
cleo	1	5	1	left	i2	i2	a6	d	i	703
cleo	1	6	1	right	i2	i4	i2	s	i	1562
cleo	1	7	1	left	a6	a6	i5	d	a	781
cleo	1	8	1	left	a4	a4	i1	d	a	609
cleo	1	9	1	left	a6	a6	i4	d	a	641
cleo	1	10	1	right	i3	i4	i3	s	i	610
cleo	1	11	1	left	a2	a2	a1	s	a	828
cleo	1	12	1	left	i2	i2	i5	s	i	672
cleo	1	13	1	right	i6	a6	i6	d	i	531
cleo	1	14	1	right	i3	i6	i3	s	i	594
cleo	1	15	1	left	a1	a1	a3	s	a	1422
cleo	1	16	1	right	i2	i5	i2	s	i	609
cleo	1	17	1	right	a2	i3	a2	d	a	609
cleo	1	18	1	right	a6	a5	a6	s	a	578
cleo	1	19	1	left	a4	a4	a2	s	a	984
cleo	1	20	1	left	i1	i1	i4	s	i	734
cleo	1	21	1	right	i6	a2	i6	d	i	547
cleo	1	22	1	left	a6	a6	a1	s	a	578
cleo	1	23	1	left	i4	i4	i3	s	i	1688
cleo	1	24	1	right	i1	i6	i1	s	i	594
cleo	1	25	1	right	a1	a5	a1	s	a	625
cleo	1	26	1	right	a2	i5	a2	d	a	609
cleo	1	27	1	left	i6	i6	a1	d	i	641
cleo	1	28	1	left	i5	i5	a5	d	i	657
cleo	1	29	1	left	i3	i3	i2	s	i	750
cleo	1	30	1	right	i2	a2	i2	d	i	579
cleo	1	31	1	left	i1	i1	i6	s	i	1282
cleo	1	32	1	left	a3	a3	a4	s	a	750
cleo	1	33	1	right	i2	a1	i2	d	i	546
cleo	1	34	1	left	i1	i1	a5	d	i	640
cleo	1	35	1	right	a4	a5	a4	s	a	531
cleo	1	36	1	right	i6	a4	i6	d	i	547
cleo	1	37	1	right	a6	i6	a6	d	a	593
cleo	1	38	1	left	a2	a2	i4	d	a	1563
cleo	1	39	1	right	a4	i2	a4	d	a	562
cleo	1	40	1	left	i1	i1	a6	d	i	625
cleo	1	41	1	left	a5	a5	i5	d	a	579
cleo	1	42	1	left	a1	a1	i3	d	a	672
cleo	1	43	1	right	i4	a3	i4	d	i	672
cleo	1	44	1	right	a2	a5	a2	s	a	579
cleo	2	1	1	right	a1	i3	a1	d	a	766
cleo	2	2	1	right	a3	i2	a3	d	a	1047
cleo	2	3	1	left	a2	a2	a4	s	a	703
cleo	2	4	1	right	a1	a6	a1	s	a	578
cleo	2	5	1	left	a3	a3	i3	d	a	610
cleo	2	6	1	right	i2	a4	i2	d	i	797
cleo	2	7	1	right	a5	a6	a5	s	a	562
cleo	2	8	1	left	a5	a5	i4	d	a	671
cleo	2	9	1	right	a3	a6	a3	s	a	579
cleo	2	10	1	left	a3	a3	a1	s	a	812
cleo	2	11	1	left	i5	i5	i4	s	i	735
cleo	2	12	1	left	a1	a1	a4	s	a	687
cleo	2	13	1	right	a6	i2	a6	d	a	625
cleo	2	14	1	left	i3	i3	a1	d	i	610
cleo	2	15	1	left	a6	a6	i2	d	a	656
cleo	2	16	1	right	i3	i1	i3	s	i	578
cleo	2	17	1	left	i6	i6	a4	d	i	640
cleo	2	18	1	right	a4	a6	a4	s	a	641
cleo	2	19	1	right	i3	a5	i3	d	i	578
cleo	2	20	1	right	i4	a2	i4	d	i	609
cleo	2	21	1	left	i5	i5	i2	s	i	750
cleo	2	22	1	left	a2	a2	i5	d	a	687
cleo	2	23	1	right	i6	i1	i6	s	i	1125
cleo	2	24	1	left	i3	i3	i1	s	i	640
cleo	2	25	1	right	i2	i3	i2	s	i	1422
cleo	2	26	1	left	a4	a4	i6	d	a	953
cleo	2	27	1	right	i5	i3	i5	s	i	640
cleo	2	28	1	left	a2	a2	i3	d	a	656
cleo	2	29	1	left	a5	a5	a4	s	a	735
cleo	2	30	1	left	i2	i2	a2	d	i	609
cleo	2	31	1	right	a2	a6	a2	s	a	813
cleo	2	32	1	left	i6	i6	a5	d	i	640
cleo	2	33	1	right	i5	a1	i5	d	i	813
cleo	2	34	1	right	i5	a6	i5	d	i	1156
cleo	2	35	1	right	a2	i2	a2	d	a	688
cleo	2	36	1	left	a1	a1	a2	s	a	593
cleo	2	37	1	right	i4	i6	i4	s	i	782
cleo	2	38	1	right	a1	i4	a1	d	a	797
cleo	2	39	1	left	i3	i3	a2	d	i	625
cleo	2	40	1	left	i6	i6	a6	d	i	593
cleo	2	41	1	left	i6	i6	i3	s	i	625
cleo	2	42	1	right	i2	a5	i2	d	i	1062
cleo	2	43	1	right	a6	i5	a6	d	a	922
cleo	2	44	1	left	i4	i4	i5	s	i	1047
cleo	3	1	1	left	a3	a3	i1	d	a	625
cleo	3	2	1	right	a3	i3	a3	d	a	505
cleo	3	3	1	right	i3	a3	i3	d	i	547
cleo	3	4	1	left	i4	i4	a3	d	i	1625
cleo	3	5	1	left	i5	i5	i6	s	i	2375
cleo	3	6	1	right	i3	i2	i3	s	i	1156
cleo	3	7	1	left	a6	a6	a2	s	a	672
cleo	3	8	1	right	i3	a2	i3	d	i	547
cleo	3	9	1	right	a5	i5	a5	d	a	594
cleo	3	10	1	left	i6	i6	i4	s	i	656
cleo	3	11	1	right	i4	a5	i4	d	i	532
cleo	3	12	1	right	a6	i3	a6	d	a	2000
cleo	3	13	1	left	i4	i4	a1	d	i	703
cleo	3	14	1	right	a3	i5	a3	d	a	516
cleo	3	15	1	left	a4	a4	a3	s	a	625
cleo	3	16	1	right	a5	i4	a5	d	a	609
cleo	3	17	1	left	i5	i5	a4	d	i	968
cleo	3	18	1	right	a4	a1	a4	s	a	594
cleo	3	19	1	right	a3	a1	a3	s	a	703
cleo	3	20	1	right	i6	i4	i6	s	i	813
cleo	3	21	1	left	i2	i2	i3	s	i	688
cleo	3	22	1	left	i1	i1	a1	d	i	547
cleo	3	23	1	left	a4	a4	a1	s	a	609
cleo	3	24	1	right	i4	i2	i4	s	i	594
cleo	3	25	1	right	i5	a5	i5	d	i	547
cleo	3	26	1	left	a4	a4	i3	d	a	1094
cleo	3	27	1	left	a5	a5	i6	d	a	1422
cleo	3	28	1	left	a1	a1	i6	d	a	562
cleo	3	29	1	right	a1	i2	a1	d	a	547
cleo	3	30	1	left	a2	a2	i1	d	a	563
cleo	3	31	1	right	i1	a5	i1	d	i	1079
cleo	3	32	1	right	a5	a1	a5	s	a	657
cleo	3	33	1	left	a3	a3	a2	s	a	657
cleo	3	34	1	right	i4	a1	i4	d	i	500
cleo	3	35	1	left	i3	i3	a4	d	i	516
cleo	3	36	1	left	a5	a5	i2	d	a	547
cleo	3	37	1	right	a2	a1	a2	s	a	672
cleo	3	38	1	left	a4	a4	a6	s	a	578
cleo	3	39	1	left	i4	i4	i1	s	i	531
cleo	3	40	1	left	i3	i3	a3	d	i	547
cleo	3	41	1	right	i6	i2	i6	s	i	718
cleo	3	42	1	right	i1	i4	i1	s	i	1593
cleo	3	43	1	left	i4	i4	i6	s	i	703
cleo	3	44	1	right	a6	a1	a6	s	a	828
cleo	4	1	1	left	a6	a6	i6	d	a	672
cleo	4	2	1	left	a5	a5	i1	d	a	625
cleo	4	3	1	right	i1	a4	i1	d	i	500
cleo	4	4	1	left	a2	a2	i2	d	a	625
cleo	4	5	1	right	a4	a2	a4	s	a	547
cleo	4	6	1	right	a1	a2	a1	s	a	610
cleo	4	7	1	right	i1	a6	i1	d	i	844
cleo	4	8	1	left	a6	a6	a4	s	a	1110
cleo	4	9	1	left	i5	i5	a6	d	i	2188
cleo	4	10	1	left	i6	i6	a3	d	i	750
cleo	4	11	1	right	i5	i2	i5	s	i	703
cleo	4	12	1	right	a3	i1	a3	d	a	641
cleo	4	13	1	right	i1	i3	i1	s	i	625
cleo	4	14	1	left	i1	i1	a2	d	i	641
cleo	4	15	1	left	i4	i4	a2	d	i	625
cleo	4	16	1	right	i6	i5	i6	s	i	641
cleo	4	17	1	left	i6	i6	i2	s	i	750
cleo	4	18	1	left	a3	a3	a5	s	a	2297
cleo	4	19	1	right	i6	a5	i6	d	i	657
cleo	4	20	1	left	i4	i4	a5	d	i	672
cleo	4	21	1	right	a5	a2	a5	s	a	625
cleo	4	22	1	right	a3	a2	a3	s	a	547
cleo	4	23	1	left	a5	a5	i3	d	a	704
cleo	4	24	1	right	a2	i4	a2	d	a	828
cleo	4	25	1	right	i1	i5	i1	s	i	1547
cleo	4	26	1	right	a4	i5	a4	d	a	531
cleo	4	27	1	left	i6	i6	i5	s	i	719
cleo	4	28	1	left	i3	i3	i6	s	i	609
cleo	4	29	1	right	a1	i5	a1	d	a	625
cleo	4	30	1	left	a4	a4	i5	d	a	516
cleo	4	31	1	left	i1	i1	i2	s	i	516
cleo	4	32	1	right	i6	a1	i6	d	i	546
cleo	4	33	1	left	i1	i1	i3	s	i	640
cleo	4	34	1	left	a3	a3	a6	s	a	610
cleo	4	35	1	right	a2	i1	a2	d	a	515
cleo	4	36	1	left	a1	a1	i4	d	a	750
cleo	4	37	1	right	i5	i1	i5	s	i	640
cleo	4	38	1	right	a6	a2	a6	s	a	578
cleo	4	39	1	left	a6	a6	a5	s	a	625
cleo	4	40	1	right	a4	i3	a4	d	a	547
cleo	4	41	1	left	i2	i2	a4	d	i	703
cleo	4	42	1	right	i3	a4	i3	d	i	2109
cleo	4	43	1	left	a2	a2	a3	s	a	703
cleo	4	44	1	right	i4	a4	i4	d	i	2079
cleo	5	1	1	left	a2	a2	a6	s	a	969
cleo	5	2	1	left	i5	i5	i3	s	i	531
cleo	5	3	1	right	a5	a3	a5	s	a	844
cleo	5	4	1	left	i1	i1	a3	d	i	656
cleo	5	5	1	left	i2	i2	i6	s	i	1172
cleo	5	6	1	right	i1	a3	i1	d	i	562
cleo	5	7	1	right	i1	a2	i1	d	i	984
cleo	5	8	1	left	a3	a3	i2	d	a	594
cleo	5	9	1	right	a6	a3	a6	s	a	641
cleo	5	10	1	left	i3	i3	i4	s	i	656
cleo	5	11	1	left	i3	i3	a6	d	i	609
cleo	5	12	1	right	i2	i6	i2	s	i	594
cleo	5	13	1	left	a5	a5	a6	s	a	969
cleo	5	14	1	right	i1	i2	i1	s	i	593
cleo	5	15	1	right	i4	i1	i4	s	i	609
cleo	5	16	1	left	a4	a4	i2	d	a	641
cleo	5	17	1	left	i2	i2	a1	d	i	1593
cleo	5	18	1	left	a3	a3	i6	d	a	1422
cleo	5	19	1	right	a3	i6	a3	d	a	578
cleo	5	20	1	left	i4	i4	a6	d	i	578
cleo	5	21	1	left	a5	a5	a1	s	a	688
cleo	5	22	1	left	a1	a1	a6	s	a	578
cleo	5	23	1	right	a4	a3	a4	s	a	640
cleo	5	24	1	right	i3	i5	i3	s	i	594
cleo	5	25	1	left	a6	a6	a3	s	a	609
cleo	5	26	1	right	a1	a3	a1	s	a	547
cleo	5	27	1	right	a6	i1	a6	d	a	1594
cleo	5	28	1	left	i6	i6	i1	s	i	797
cleo	5	29	1	left	i4	i4	i2	s	i	796
cleo	5	30	1	left	i2	i2	a5	d	i	703
cleo	5	31	1	right	a5	i1	a5	d	a	609
cleo	5	32	1	right	i4	a6	i4	d	i	547
cleo	5	33	1	right	i5	i4	i5	s	i	1296
cleo	5	34	1	left	a4	a4	i4	d	a	641
cleo	5	35	1	right	a5	i6	a5	d	a	563
cleo	5	36	1	right	i5	a3	i5	d	i	1657
cleo	5	37	1	left	a1	a1	i5	d	a	672
cleo	5	38	1	right	i2	a3	i2	d	i	562
cleo	5	39	1	right	a2	a3	a2	s	a	687
cleo	5	40	1	left	i5	i5	a1	d	i	500
cleo	5	41	1	right	i1	a1	i1	d	i	1328
cleo	5	42	1	right	a5	i3	a5	d	a	703
cleo	5	43	1	left	a3	a3	i5	d	a	594
cleo	5	44	1	right	a5	i2	a5	d	a	563
cleo	6	1	1	right	a4	i1	a4	d	a	625
cleo	6	2	1	left	a2	a2	a5	s	a	672
cleo	6	3	1	right	a5	a4	a5	s	a	515
cleo	6	4	1	right	i5	a4	i5	d	i	515
cleo	6	5	1	left	a2	a2	i6	d	a	578
cleo	6	6	1	left	a6	a6	i3	d	a	625
cleo	6	7	1	left	a1	a1	i1	d	a	875
cleo	6	8	1	right	i3	a6	i3	d	i	562
cleo	6	9	1	left	a5	a5	a2	s	a	532
cleo	6	10	1	right	a4	i6	a4	d	a	484
cleo	6	11	1	right	a6	i4	a6	d	a	1125
cleo	6	12	1	left	i3	i3	i5	s	i	657
cleo	6	13	1	right	a2	a4	a2	s	a	750
cleo	6	14	1	left	a1	a1	a5	s	a	579
cleo	6	15	1	right	a3	i4	a3	d	a	609
cleo	6	16	1	right	i2	a6	i2	d	i	625
cleo	6	17	1	left	a5	a5	a3	s	a	578
cleo	6	18	1	left	i5	i5	a2	d	i	1313
cleo	6	19	1	right	a1	a4	a1	s	a	641
cleo	6	20	1	right	i6	a3	i6	d	i	562
cleo	6	21	1	left	a4	a4	a5	s	a	1640
cleo	6	22	1	left	a6	a6	i1	d	a	625
cleo	6	23	1	right	a3	a4	a3	s	a	1390
cleo	6	24	1	left	i2	i2	a3	d	i	547
cleo	6	25	1	right	i3	a1	i3	d	i	1110
cleo	6	26	1	left	i5	i5	a3	d	i	1156
cleo	6	27	1	left	i5	i5	i1	s	i	625
cleo	6	28	1	left	a3	a3	i4	d	a	625
cleo	6	29	1	right	i4	i3	i4	s	i	547
cleo	6	30	1	right	i2	i1	i2	s	i	578
cleo	6	31	1	left	a1	a1	i2	d	a	875
cleo	6	32	1	right	i6	i3	i6	s	i	594
cleo	6	33	1	right	i5	a2	i5	d	i	1343
cleo	6	34	1	left	i6	i6	a2	d	i	640
cleo	6	35	1	right	a1	i6	a1	d	a	531
cleo	6	36	1	right	a2	i6	a2	d	a	578
cleo	6	37	1	left	i2	i2	i1	s	i	688
cleo	6	38	1	left	i1	i1	a4	d	i	625
cleo	6	39	1	right	i5	i6	i5	s	i	562
cleo	6	40	1	left	i4	i4	a4	d	i	1281
cleo	6	41	1	right	i4	i5	i4	s	i	656
cleo	6	42	1	right	a6	a4	a6	s	a	1141
cleo	6	43	1	left	i1	i1	i5	s	i	672
cleo	6	44	1	left	i2	i2	i4	s	i	1453
pal	1	1	1	right	a4	i1	a4	d	a	594
pal	1	2	1	left	a2	a2	a5	s	a	719
pal	1	3	1	right	a5	a4	a5	s	a	688
pal	1	4	1	right	i5	a4	i5	d	i	672
pal	1	5	1	left	a2	a2	i6	d	a	656
pal	1	6	1	left	a6	a6	i3	d	a	563
pal	1	7	1	left	a1	a1	i1	d	a	782
pal	1	8	1	right	i3	a6	i3	d	i	656
pal	1	9	1	left	a5	a5	a2	s	a	640
pal	1	10	1	right	a4	i6	a4	d	a	562
pal	1	11	1	right	a6	i4	a6	d	a	1188
pal	1	12	1	left	i3	i3	i5	s	i	766
pal	1	13	1	right	a2	a4	a2	s	a	672
pal	1	14	1	left	a1	a1	a5	s	a	703
pal	1	15	1	right	a3	i4	a3	d	a	938
pal	1	16	1	right	i2	a6	i2	d	i	765
pal	1	17	1	left	a5	a5	a3	s	a	812
pal	1	18	1	left	i5	i5	a2	d	i	719
pal	1	19	1	right	a1	a4	a1	s	a	718
pal	1	20	1	right	i6	a3	i6	d	i	1063
pal	1	21	1	left	a4	a4	a5	s	a	859
pal	1	22	1	left	a6	a6	i1	d	a	594
pal	1	23	1	right	a3	a4	a3	s	a	671
pal	1	24	1	left	i2	i2	a3	d	i	735
pal	1	25	1	right	i3	a1	i3	d	i	563
pal	1	26	1	left	i5	i5	a3	d	i	688
pal	1	27	1	left	i5	i5	i1	s	i	609
pal	1	28	1	left	a3	a3	i4	d	a	735
pal	1	29	1	right	i4	i3	i4	s	i	1047
pal	1	30	1	right	i2	i1	i2	s	i	1109
pal	1	31	1	left	a1	a1	i2	d	a	640
pal	1	32	0	right	i6	i3	i6	s	i	891
pal	1	33	1	right	i5	a2	i5	d	i	547
pal	1	34	1	left	i6	i6	a2	d	i	625
pal	1	35	1	right	a1	i6	a1	d	a	625
pal	1	36	1	right	a2	i6	a2	d	a	1688
pal	1	37	1	left	i2	i2	i1	s	i	1937
pal	1	38	1	left	i1	i1	a4	d	i	687
pal	1	39	1	right	i5	i6	i5	s	i	953
pal	1	40	1	left	i4	i4	a4	d	i	750
pal	1	41	1	right	i4	i5	i4	s	i	875
pal	1	42	1	right	a6	a4	a6	s	a	734
pal	1	43	1	left	i1	i1	i5	s	i	703
pal	1	44	1	left	i2	i2	i4	s	i	562
pal	2	1	1	left	i3	i3	a5	d	i	688
pal	2	2	1	right	a3	a5	a3	s	a	718
pal	2	3	1	right	a1	i1	a1	d	a	687
pal	2	4	1	right	a4	i4	a4	d	a	672
pal	2	5	1	left	i2	i2	a6	d	i	1156
pal	2	6	1	right	i2	i4	i2	s	i	719
pal	2	7	1	left	a6	a6	i5	d	a	1032
pal	2	8	1	left	a4	a4	i1	d	a	625
pal	2	9	1	left	a6	a6	i4	d	a	625
pal	2	10	1	right	i3	i4	i3	s	i	672
pal	2	11	1	left	a2	a2	a1	s	a	843
pal	2	12	1	left	i2	i2	i5	s	i	797
pal	2	13	1	right	i6	a6	i6	d	i	1484
pal	2	14	0	right	i3	i6	i3	s	i	968
pal	2	15	1	left	a1	a1	a3	s	a	859
pal	2	16	1	right	i2	i5	i2	s	i	1468
pal	2	17	1	right	a2	i3	a2	d	a	625
pal	2	18	1	right	a6	a5	a6	s	a	938
pal	2	19	1	left	a4	a4	a2	s	a	1047
pal	2	20	1	left	i1	i1	i4	s	i	782
pal	2	21	1	right	i6	a2	i6	d	i	687
pal	2	22	1	left	a6	a6	a1	s	a	672
pal	2	23	1	left	i4	i4	i3	s	i	672
pal	2	24	1	right	i1	i6	i1	s	i	594
pal	2	25	1	right	a1	a5	a1	s	a	641
pal	2	26	1	right	a2	i5	a2	d	a	672
pal	2	27	1	left	i6	i6	a1	d	i	656
pal	2	28	1	left	i5	i5	a5	d	i	734
pal	2	29	1	left	i3	i3	i2	s	i	657
pal	2	30	1	right	i2	a2	i2	d	i	812
pal	2	31	1	left	i1	i1	i6	s	i	719
pal	2	32	1	left	a3	a3	a4	s	a	735
pal	2	33	1	right	i2	a1	i2	d	i	593
pal	2	34	1	left	i1	i1	a5	d	i	765
pal	2	35	1	right	a4	a5	a4	s	a	671
pal	2	36	1	right	i6	a4	i6	d	i	625
pal	2	37	1	right	a6	i6	a6	d	a	641
pal	2	38	1	left	a2	a2	i4	d	a	704
pal	2	39	1	right	a4	i2	a4	d	a	578
pal	2	40	1	left	i1	i1	a6	d	i	656
pal	2	41	1	left	a5	a5	i5	d	a	625
pal	2	42	1	left	a1	a1	i3	d	a	672
pal	2	43	1	right	i4	a3	i4	d	i	609
pal	2	44	1	right	a2	a5	a2	s	a	593
pal	3	1	1	right	a1	i3	a1	d	a	687
pal	3	2	1	right	a3	i2	a3	d	a	688
pal	3	3	1	left	a2	a2	a4	s	a	813
pal	3	4	1	right	a1	a6	a1	s	a	953
pal	3	5	1	left	a3	a3	i3	d	a	594
pal	3	6	1	right	i2	a4	i2	d	i	594
pal	3	7	1	right	a5	a6	a5	s	a	672
pal	3	8	1	left	a5	a5	i4	d	a	1843
pal	3	9	1	right	a3	a6	a3	s	a	687
pal	3	10	1	left	a3	a3	a1	s	a	797
pal	3	11	1	left	i5	i5	i4	s	i	594
pal	3	12	1	left	a1	a1	a4	s	a	750
pal	3	13	1	right	a6	i2	a6	d	a	578
pal	3	14	1	left	i3	i3	a1	d	i	719
pal	3	15	1	left	a6	a6	i2	d	a	718
pal	3	16	1	right	i3	i1	i3	s	i	968
pal	3	17	1	left	i6	i6	a4	d	i	625
pal	3	18	1	right	a4	a6	a4	s	a	719
pal	3	19	1	right	i3	a5	i3	d	i	750
pal	3	20	1	right	i4	a2	i4	d	i	625
pal	3	21	1	left	i5	i5	i2	s	i	844
pal	3	22	1	left	a2	a2	i5	d	a	640
pal	3	23	1	right	i6	i1	i6	s	i	828
pal	3	24	1	left	i3	i3	i1	s	i	719
pal	3	25	1	right	i2	i3	i2	s	i	875
pal	3	26	1	left	a4	a4	i6	d	a	609
pal	3	27	1	right	i5	i3	i5	s	i	1485
pal	3	28	1	left	a2	a2	i3	d	a	610
pal	3	29	1	left	a5	a5	a4	s	a	812
pal	3	30	1	left	i2	i2	a2	d	i	625
pal	3	31	1	right	a2	a6	a2	s	a	688
pal	3	32	1	left	i6	i6	a5	d	i	828
pal	3	33	1	right	i5	a1	i5	d	i	782
pal	3	34	1	right	i5	a6	i5	d	i	703
pal	3	35	1	right	a2	i2	a2	d	a	578
pal	3	36	1	left	a1	a1	a2	s	a	625
pal	3	37	1	right	i4	i6	i4	s	i	1000
pal	3	38	1	right	a1	i4	a1	d	a	562
pal	3	39	1	left	i3	i3	a2	d	i	656
pal	3	40	1	left	i6	i6	a6	d	i	578
pal	3	41	1	left	i6	i6	i3	s	i	593
pal	3	42	1	right	i2	a5	i2	d	i	562
pal	3	43	1	right	a6	i5	a6	d	a	609
pal	3	44	1	left	i4	i4	i5	s	i	1000
pal	4	1	1	left	a3	a3	i1	d	a	734
pal	4	2	1	right	a3	i3	a3	d	a	1093
pal	4	3	1	right	i3	a3	i3	d	i	672
pal	4	4	1	left	i4	i4	a3	d	i	719
pal	4	5	1	left	i5	i5	i6	s	i	891
pal	4	6	1	right	i3	i2	i3	s	i	1234
pal	4	7	1	left	a6	a6	a2	s	a	641
pal	4	8	1	right	i3	a2	i3	d	i	610
pal	4	9	1	right	a5	i5	a5	d	a	641
pal	4	10	1	left	i6	i6	i4	s	i	657
pal	4	11	1	right	i4	a5	i4	d	i	593
pal	4	12	1	right	a6	i3	a6	d	a	594
pal	4	13	1	left	i4	i4	a1	d	i	672
pal	4	14	1	right	a3	i5	a3	d	a	1078
pal	4	15	1	left	a4	a4	a3	s	a	985
pal	4	16	1	right	a5	i4	a5	d	a	672
pal	4	17	1	left	i5	i5	a4	d	i	718
pal	4	18	1	right	a4	a1	a4	s	a	782
pal	4	19	1	right	a3	a1	a3	s	a	891
pal	4	20	1	right	i6	i4	i6	s	i	625
pal	4	21	1	left	i2	i2	i3	s	i	671
pal	4	22	1	left	i1	i1	a1	d	i	735
pal	4	23	1	left	a4	a4	a1	s	a	828
pal	4	24	1	right	i4	i2	i4	s	i	687
pal	4	25	1	right	i5	a5	i5	d	i	1015
pal	4	26	1	left	a4	a4	i3	d	a	750
pal	4	27	1	left	a5	a5	i6	d	a	1281
pal	4	28	1	left	a1	a1	i6	d	a	640
pal	4	29	1	right	a1	i2	a1	d	a	1688
pal	4	30	1	left	a2	a2	i1	d	a	703
pal	4	31	1	right	i1	a5	i1	d	i	610
pal	4	32	1	right	a5	a1	a5	s	a	766
pal	4	33	1	left	a3	a3	a2	s	a	703
pal	4	34	0	right	i4	a1	i4	d	i	875
pal	4	35	1	left	i3	i3	a4	d	i	640
pal	4	36	1	left	a5	a5	i2	d	a	782
pal	4	37	1	right	a2	a1	a2	s	a	781
pal	4	38	1	left	a4	a4	a6	s	a	625
pal	4	39	1	left	i4	i4	i1	s	i	687
pal	4	40	1	left	i3	i3	a3	d	i	656
pal	4	41	1	right	i6	i2	i6	s	i	782
pal	4	42	1	right	i1	i4	i1	s	i	687
pal	4	43	1	left	i4	i4	i6	s	i	704
pal	4	44	1	right	a6	a1	a6	s	a	828
pal	5	1	1	left	a6	a6	i6	d	a	688
pal	5	2	1	left	a5	a5	i1	d	a	1125
pal	5	3	1	right	i1	a4	i1	d	i	672
pal	5	4	1	left	a2	a2	i2	d	a	641
pal	5	5	1	right	a4	a2	a4	s	a	829
pal	5	6	1	right	a1	a2	a1	s	a	703
pal	5	7	1	right	i1	a6	i1	d	i	656
pal	5	8	1	left	a6	a6	a4	s	a	781
pal	5	9	1	left	i5	i5	a6	d	i	641
pal	5	10	1	left	i6	i6	a3	d	i	625
pal	5	11	1	right	i5	i2	i5	s	i	766
pal	5	12	1	right	a3	i1	a3	d	a	672
pal	5	13	1	right	i1	i3	i1	s	i	703
pal	5	14	1	left	i1	i1	a2	d	i	594
pal	5	15	1	left	i4	i4	a2	d	i	796
pal	5	16	1	right	i6	i5	i6	s	i	718
pal	5	17	1	left	i6	i6	i2	s	i	672
pal	5	18	1	left	a3	a3	a5	s	a	906
pal	5	19	1	right	i6	a5	i6	d	i	578
pal	5	20	1	left	i4	i4	a5	d	i	656
pal	5	21	1	right	a5	a2	a5	s	a	641
pal	5	22	1	right	a3	a2	a3	s	a	734
pal	5	23	1	left	a5	a5	i3	d	a	578
pal	5	24	1	right	a2	i4	a2	d	a	797
pal	5	25	1	right	i1	i5	i1	s	i	625
pal	5	26	1	right	a4	i5	a4	d	a	609
pal	5	27	1	left	i6	i6	i5	s	i	703
pal	5	28	1	left	i3	i3	i6	s	i	594
pal	5	29	1	right	a1	i5	a1	d	a	687
pal	5	30	1	left	a4	a4	i5	d	a	656
pal	5	31	1	left	i1	i1	i2	s	i	906
pal	5	32	1	right	i6	a1	i6	d	i	735
pal	5	33	1	left	i1	i1	i3	s	i	703
pal	5	34	1	left	a3	a3	a6	s	a	718
pal	5	35	1	right	a2	i1	a2	d	a	610
pal	5	36	1	left	a1	a1	i4	d	a	563
pal	5	37	1	right	i5	i1	i5	s	i	766
pal	5	38	1	right	a6	a2	a6	s	a	594
pal	5	39	1	left	a6	a6	a5	s	a	593
pal	5	40	1	right	a4	i3	a4	d	a	594
pal	5	41	1	left	i2	i2	a4	d	i	734
pal	5	42	1	right	i3	a4	i3	d	i	578
pal	5	43	1	left	a2	a2	a3	s	a	688
pal	5	44	1	right	i4	a4	i4	d	i	594
pal	6	1	1	left	a2	a2	a6	s	a	797
pal	6	2	1	left	i5	i5	i3	s	i	750
pal	6	3	1	right	a5	a3	a5	s	a	875
pal	6	4	1	left	i1	i1	a3	d	i	609
pal	6	5	1	left	i2	i2	i6	s	i	657
pal	6	6	1	right	i1	a3	i1	d	i	609
pal	6	7	1	right	i1	a2	i1	d	i	594
pal	6	8	1	left	a3	a3	i2	d	a	718
pal	6	9	1	right	a6	a3	a6	s	a	843
pal	6	10	1	left	i3	i3	i4	s	i	1031
pal	6	11	0	left	i3	i3	a6	d	i	984
pal	6	12	1	right	i2	i6	i2	s	i	625
pal	6	13	0	left	a5	a5	a6	s	a	2016
pal	6	14	1	right	i1	i2	i1	s	i	750
pal	6	15	1	right	i4	i1	i4	s	i	1281
pal	6	16	1	left	a4	a4	i2	d	a	563
pal	6	17	1	left	i2	i2	a1	d	i	609
pal	6	18	1	left	a3	a3	i6	d	a	797
pal	6	19	1	right	a3	i6	a3	d	a	718
pal	6	20	1	left	i4	i4	a6	d	i	656
pal	6	21	1	left	a5	a5	a1	s	a	656
pal	6	22	1	left	a1	a1	a6	s	a	640
pal	6	23	1	right	a4	a3	a4	s	a	875
pal	6	24	1	right	i3	i5	i3	s	i	812
pal	6	25	1	left	a6	a6	a3	s	a	531
pal	6	26	1	right	a1	a3	a1	s	a	640
pal	6	27	1	right	a6	i1	a6	d	a	796
pal	6	28	1	left	i6	i6	i1	s	i	672
pal	6	29	1	left	i4	i4	i2	s	i	891
pal	6	30	1	left	i2	i2	a5	d	i	610
pal	6	31	1	right	a5	i1	a5	d	a	609
pal	6	32	1	right	i4	a6	i4	d	i	906
pal	6	33	1	right	i5	i4	i5	s	i	672
pal	6	34	1	left	a4	a4	i4	d	a	547
pal	6	35	1	right	a5	i6	a5	d	a	578
pal	6	36	1	right	i5	a3	i5	d	i	562
pal	6	37	1	left	a1	a1	i5	d	a	640
pal	6	38	0	right	i2	a3	i2	d	i	875
pal	6	39	0	right	a2	a3	a2	s	a	938
pal	6	40	1	left	i5	i5	a1	d	i	640
pal	6	41	1	right	i1	a1	i1	d	i	750
pal	6	42	1	right	a5	i3	a5	d	a	844
pal	6	43	1	left	a3	a3	i5	d	a	609
pal	6	44	1	right	a5	i2	a5	d	a	641
pen	1	1	1	left	a6	a6	i6	d	a	773
pen	1	2	1	left	a5	a5	i1	d	a	829
pen	1	3	1	right	i1	a4	i1	d	i	692
pen	1	4	1	left	a2	a2	i2	d	a	661
pen	1	5	1	right	a4	a2	a4	s	a	682
pen	1	6	1	right	a1	a2	a1	s	a	663
pen	1	7	1	right	i1	a6	i1	d	i	621
pen	1	8	1	left	a6	a6	a4	s	a	1131
pen	1	9	1	left	i5	i5	a6	d	i	574
pen	1	10	1	left	i6	i6	a3	d	i	555
pen	1	11	1	right	i5	i2	i5	s	i	645
pen	1	12	1	right	a3	i1	a3	d	a	716
pen	1	13	1	right	i1	i3	i1	s	i	662
pen	1	14	1	left	i1	i1	a2	d	i	1122
pen	1	15	1	left	i4	i4	a2	d	i	815
pen	1	16	1	right	i6	i5	i6	s	i	718
pen	1	17	1	left	i6	i6	i2	s	i	657
pen	1	18	1	left	a3	a3	a5	s	a	724
pen	1	19	1	right	i6	a5	i6	d	i	665
pen	1	20	1	left	i4	i4	a5	d	i	693
pen	1	21	1	right	a5	a2	a5	s	a	604
pen	1	22	1	right	a3	a2	a3	s	a	679
pen	1	23	1	left	a5	a5	i3	d	a	635
pen	1	24	1	right	a2	i4	a2	d	a	753
pen	1	25	1	right	i1	i5	i1	s	i	703
pen	1	26	1	right	a4	i5	a4	d	a	653
pen	1	27	1	left	i6	i6	i5	s	i	745
pen	1	28	1	left	i3	i3	i6	s	i	853
pen	1	29	1	right	a1	i5	a1	d	a	642
pen	1	30	1	left	a4	a4	i5	d	a	668
pen	1	31	1	left	i1	i1	i2	s	i	581
pen	1	32	1	right	i6	a1	i6	d	i	681
pen	1	33	1	left	i1	i1	i3	s	i	611
pen	1	34	1	left	a3	a3	a6	s	a	568
pen	1	35	1	right	a2	i1	a2	d	a	639
pen	1	36	1	left	a1	a1	i4	d	a	589
pen	1	37	1	right	i5	i1	i5	s	i	616
pen	1	38	1	right	a6	a2	a6	s	a	586
pen	1	39	1	left	a6	a6	a5	s	a	570
pen	1	40	1	right	a4	i3	a4	d	a	602
pen	1	41	1	left	i2	i2	a4	d	i	546
pen	1	42	1	right	i3	a4	i3	d	i	636
pen	1	43	1	left	a2	a2	a3	s	a	507
pen	1	44	1	right	i4	a4	i4	d	i	670
pen	2	1	1	left	a2	a2	a6	s	a	875
pen	2	2	1	left	i5	i5	i3	s	i	640
pen	2	3	1	right	a5	a3	a5	s	a	671
pen	2	4	1	left	i1	i1	a3	d	i	593
pen	2	5	1	left	i2	i2	i6	s	i	1718
pen	2	6	1	right	i1	a3	i1	d	i	656
pen	2	7	1	right	i1	a2	i1	d	i	625
pen	2	8	1	left	a3	a3	i2	d	a	609
pen	2	9	1	right	a6	a3	a6	s	a	594
pen	2	10	1	left	i3	i3	i4	s	i	843
pen	2	11	1	left	i3	i3	a6	d	i	657
pen	2	12	0	right	i2	i6	i2	s	i	1141
pen	2	13	1	left	a5	a5	a6	s	a	672
pen	2	14	1	right	i1	i2	i1	s	i	641
pen	2	15	1	right	i4	i1	i4	s	i	796
pen	2	16	1	left	a4	a4	i2	d	a	625
pen	2	17	1	left	i2	i2	a1	d	i	609
pen	2	18	1	left	a3	a3	i6	d	a	672
pen	2	19	1	right	a3	i6	a3	d	a	860
pen	2	20	1	left	i4	i4	a6	d	i	641
pen	2	21	1	left	a5	a5	a1	s	a	594
pen	2	22	1	left	a1	a1	a6	s	a	1891
pen	2	23	1	right	a4	a3	a4	s	a	2735
pen	2	24	1	right	i3	i5	i3	s	i	1125
pen	2	25	1	left	a6	a6	a3	s	a	547
pen	2	26	1	right	a1	a3	a1	s	a	844
pen	2	27	1	right	a6	i1	a6	d	a	657
pen	2	28	1	left	i6	i6	i1	s	i	593
pen	2	29	1	left	i4	i4	i2	s	i	688
pen	2	30	1	left	i2	i2	a5	d	i	594
pen	2	31	1	right	a5	i1	a5	d	a	640
pen	2	32	1	right	i4	a6	i4	d	i	641
pen	2	33	1	right	i5	i4	i5	s	i	719
pen	2	34	1	left	a4	a4	i4	d	a	594
pen	2	35	1	right	a5	i6	a5	d	a	640
pen	2	36	1	right	i5	a3	i5	d	i	593
pen	2	37	1	left	a1	a1	i5	d	a	641
pen	2	38	1	right	i2	a3	i2	d	i	610
pen	2	39	1	right	a2	a3	a2	s	a	1109
pen	2	40	1	left	i5	i5	a1	d	i	547
pen	2	41	1	right	i1	a1	i1	d	i	625
pen	2	42	1	right	a5	i3	a5	d	a	750
pen	2	43	1	left	a3	a3	i5	d	a	781
pen	2	44	1	right	a5	i2	a5	d	a	625
pen	3	1	1	right	a4	i1	a4	d	a	744
pen	3	2	1	left	a2	a2	a5	s	a	745
pen	3	3	1	right	a5	a4	a5	s	a	612
pen	3	4	1	right	i5	a4	i5	d	i	660
pen	3	5	1	left	a2	a2	i6	d	a	625
pen	3	6	1	left	a6	a6	i3	d	a	594
pen	3	7	1	left	a1	a1	i1	d	a	750
pen	3	8	1	right	i3	a6	i3	d	i	609
pen	3	9	1	left	a5	a5	a2	s	a	547
pen	3	10	1	right	a4	i6	a4	d	a	687
pen	3	11	1	right	a6	i4	a6	d	a	672
pen	3	12	1	left	i3	i3	i5	s	i	625
pen	3	13	1	right	a2	a4	a2	s	a	1203
pen	3	14	1	left	a1	a1	a5	s	a	656
pen	3	15	1	right	a3	i4	a3	d	a	719
pen	3	16	1	right	i2	a6	i2	d	i	641
pen	3	17	1	left	a5	a5	a3	s	a	1078
pen	3	18	1	left	i5	i5	a2	d	i	579
pen	3	19	1	right	a1	a4	a1	s	a	610
pen	3	20	1	right	i6	a3	i6	d	i	672
pen	3	21	1	left	a4	a4	a5	s	a	844
pen	3	22	1	left	a6	a6	i1	d	a	609
pen	3	23	1	right	a3	a4	a3	s	a	703
pen	3	24	1	left	i2	i2	a3	d	i	984
pen	3	25	1	right	i3	a1	i3	d	i	641
pen	3	26	1	left	i5	i5	a3	d	i	562
pen	3	27	1	left	i5	i5	i1	s	i	609
pen	3	28	1	left	a3	a3	i4	d	a	625
pen	3	29	1	right	i4	i3	i4	s	i	703
pen	3	30	1	right	i2	i1	i2	s	i	750
pen	3	31	1	left	a1	a1	i2	d	a	1578
pen	3	32	1	right	i6	i3	i6	s	i	1453
pen	3	33	1	right	i5	a2	i5	d	i	594
pen	3	34	1	left	i6	i6	a2	d	i	609
pen	3	35	1	right	a1	i6	a1	d	a	734
pen	3	36	1	right	a2	i6	a2	d	a	797
pen	3	37	1	left	i2	i2	i1	s	i	468
pen	3	38	1	left	i1	i1	a4	d	i	578
pen	3	39	1	right	i5	i6	i5	s	i	813
pen	3	40	1	left	i4	i4	a4	d	i	593
pen	3	41	1	right	i4	i5	i4	s	i	735
pen	3	42	1	right	a6	a4	a6	s	a	610
pen	3	43	1	left	i1	i1	i5	s	i	609
pen	3	44	1	left	i2	i2	i4	s	i	485
pen	4	1	1	left	i3	i3	a5	d	i	882
pen	4	2	1	right	a3	a5	a3	s	a	718
pen	4	3	1	right	a1	i1	a1	d	a	1316
pen	4	4	1	right	a4	i4	a4	d	a	682
pen	4	5	1	left	i2	i2	a6	d	i	475
pen	4	6	1	right	i2	i4	i2	s	i	882
pen	4	7	1	left	a6	a6	i5	d	a	537
pen	4	8	1	left	a4	a4	i1	d	a	531
pen	4	9	1	left	a6	a6	i4	d	a	531
pen	4	10	1	right	i3	i4	i3	s	i	1058
pen	4	11	1	left	a2	a2	a1	s	a	715
pen	4	12	1	left	i2	i2	i5	s	i	1185
pen	4	13	1	right	i6	a6	i6	d	i	653
pen	4	14	1	right	i3	i6	i3	s	i	932
pen	4	15	1	left	a1	a1	a3	s	a	794
pen	4	16	1	right	i2	i5	i2	s	i	935
pen	4	17	1	right	a2	i3	a2	d	a	690
pen	4	18	1	right	a6	a5	a6	s	a	631
pen	4	19	1	left	a4	a4	a2	s	a	766
pen	4	20	1	left	i1	i1	i4	s	i	583
pen	4	21	0	right	i6	a2	i6	d	i	1936
pen	4	22	1	left	a6	a6	a1	s	a	570
pen	4	23	1	left	i4	i4	i3	s	i	1173
pen	4	24	1	right	i1	i6	i1	s	i	655
pen	4	25	1	right	a1	a5	a1	s	a	685
pen	4	26	1	right	a2	i5	a2	d	a	675
pen	4	27	1	left	i6	i6	a1	d	i	627
pen	4	28	1	left	i5	i5	a5	d	i	597
pen	4	29	1	left	i3	i3	i2	s	i	884
pen	4	30	1	right	i2	a2	i2	d	i	637
pen	4	31	1	left	i1	i1	i6	s	i	611
pen	4	32	1	left	a3	a3	a4	s	a	1054
pen	4	33	1	right	i2	a1	i2	d	i	610
pen	4	34	1	left	i1	i1	a5	d	i	695
pen	4	35	1	right	a4	a5	a4	s	a	820
pen	4	36	1	right	i6	a4	i6	d	i	797
pen	4	37	1	right	a6	i6	a6	d	a	599
pen	4	38	1	left	a2	a2	i4	d	a	606
pen	4	39	1	right	a4	i2	a4	d	a	647
pen	4	40	1	left	i1	i1	a6	d	i	585
pen	4	41	1	left	a5	a5	i5	d	a	603
pen	4	42	1	left	a1	a1	i3	d	a	547
pen	4	43	1	right	i4	a3	i4	d	i	821
pen	4	44	1	right	a2	a5	a2	s	a	733
pen	5	1	1	right	a1	i3	a1	d	a	1354
pen	5	2	1	right	a3	i2	a3	d	a	648
pen	5	3	1	left	a2	a2	a4	s	a	828
pen	5	4	1	right	a1	a6	a1	s	a	627
pen	5	5	1	left	a3	a3	i3	d	a	765
pen	5	6	1	right	i2	a4	i2	d	i	616
pen	5	7	1	right	a5	a6	a5	s	a	605
pen	5	8	1	left	a5	a5	i4	d	a	567
pen	5	9	1	right	a3	a6	a3	s	a	591
pen	5	10	1	left	a3	a3	a1	s	a	561
pen	5	11	1	left	i5	i5	i4	s	i	581
pen	5	12	1	left	a1	a1	a4	s	a	686
pen	5	13	1	right	a6	i2	a6	d	a	594
pen	5	14	1	left	i3	i3	a1	d	i	637
pen	5	15	1	left	a6	a6	i2	d	a	492
pen	5	16	1	right	i3	i1	i3	s	i	945
pen	5	17	1	left	i6	i6	a4	d	i	514
pen	5	18	1	right	a4	a6	a4	s	a	686
pen	5	19	1	right	i3	a5	i3	d	i	731
pen	5	20	1	right	i4	a2	i4	d	i	701
pen	5	21	1	left	i5	i5	i2	s	i	1059
pen	5	22	1	left	a2	a2	i5	d	a	633
pen	5	23	1	right	i6	i1	i6	s	i	683
pen	5	24	1	left	i3	i3	i1	s	i	555
pen	5	25	1	right	i2	i3	i2	s	i	616
pen	5	26	1	left	a4	a4	i6	d	a	607
pen	5	27	1	right	i5	i3	i5	s	i	1082
pen	5	28	1	left	a2	a2	i3	d	a	626
pen	5	29	1	left	a5	a5	a4	s	a	597
pen	5	30	1	left	i2	i2	a2	d	i	555
pen	5	31	1	right	a2	a6	a2	s	a	723
pen	5	32	1	left	i6	i6	a5	d	i	633
pen	5	33	1	right	i5	a1	i5	d	i	591
pen	5	34	1	right	i5	a6	i5	d	i	859
pen	5	35	1	right	a2	i2	a2	d	a	755
pen	5	36	1	left	a1	a1	a2	s	a	652
pen	5	37	1	right	i4	i6	i4	s	i	1043
pen	5	38	1	right	a1	i4	a1	d	a	636
pen	5	39	1	left	i3	i3	a2	d	i	597
pen	5	40	1	left	i6	i6	a6	d	i	561
pen	5	41	1	left	i6	i6	i3	s	i	634
pen	5	42	1	right	i2	a5	i2	d	i	587
pen	5	43	1	right	a6	i5	a6	d	a	599
pen	5	44	1	left	i4	i4	i5	s	i	1479
pen	6	1	1	left	a3	a3	i1	d	a	721
pen	6	2	1	right	a3	i3	a3	d	a	667
pen	6	3	1	right	i3	a3	i3	d	i	674
pen	6	4	1	left	i4	i4	a3	d	i	778
pen	6	5	1	left	i5	i5	i6	s	i	735
pen	6	6	1	right	i3	i2	i3	s	i	684
pen	6	7	1	left	a6	a6	a2	s	a	1153
pen	6	8	1	right	i3	a2	i3	d	i	658
pen	6	9	1	right	a5	i5	a5	d	a	663
pen	6	10	1	left	i6	i6	i4	s	i	596
pen	6	11	1	right	i4	a5	i4	d	i	944
pen	6	12	1	right	a6	i3	a6	d	a	626
pen	6	13	1	left	i4	i4	a1	d	i	613
pen	6	14	1	right	a3	i5	a3	d	a	592
pen	6	15	1	left	a4	a4	a3	s	a	793
pen	6	16	1	right	a5	i4	a5	d	a	663
pen	6	17	1	left	i5	i5	a4	d	i	548
pen	6	18	1	right	a4	a1	a4	s	a	649
pen	6	19	1	right	a3	a1	a3	s	a	766
pen	6	20	1	right	i6	i4	i6	s	i	1137
pen	6	21	1	left	i2	i2	i3	s	i	606
pen	6	22	1	left	i1	i1	a1	d	i	567
pen	6	23	1	left	a4	a4	a1	s	a	590
pen	6	24	1	right	i4	i2	i4	s	i	1054
pen	6	25	1	right	i5	a5	i5	d	i	644
pen	6	26	1	left	a4	a4	i3	d	a	864
pen	6	27	1	left	a5	a5	i6	d	a	618
pen	6	28	1	left	a1	a1	i6	d	a	634
pen	6	29	1	right	a1	i2	a1	d	a	659
pen	6	30	1	left	a2	a2	i1	d	a	1346
pen	6	31	1	right	i1	a5	i1	d	i	652
pen	6	32	1	right	a5	a1	a5	s	a	645
pen	6	33	1	left	a3	a3	a2	s	a	742
pen	6	34	1	right	i4	a1	i4	d	i	606
pen	6	35	1	left	i3	i3	a4	d	i	558
pen	6	36	1	left	a5	a5	i2	d	a	543
pen	6	37	1	right	a2	a1	a2	s	a	682
pen	6	38	1	left	a4	a4	a6	s	a	566
pen	6	39	1	left	i4	i4	i1	s	i	1004
pen	6	40	1	left	i3	i3	a3	d	i	565
pen	6	41	1	right	i6	i2	i6	s	i	800
pen	6	42	1	right	i1	i4	i1	s	i	593
pen	6	43	1	left	i4	i4	i6	s	i	1570
pen	6	44	1	right	a6	a1	a6	s	a	607
